# Supplementary material for: A Machine Learning Framework for the Reconstruction of Composite Fatigue and Fracture Properties: A Synthetic Data Study
Source: Materials (Basel). 2026 Mar 14;19(6):1131. doi: 10.3390/ma19061131 (PMC13027414; doi:10.3390/ma19061131)
Supplement: Supplementary file 1 [file materials-19-01131-s001.zip]

Archive with 1 entries (1 files):
- materials-4164910-supplementary.xlsx
