# Supplementary material for: A Machine Learning Framework for the Reconstruction of Composite Fatigue and Fracture Properties: A Synthetic Data Study
Source: Materials (Basel). 2026 Mar 14;19(6):1131. doi: 10.3390/ma19061131 (PMC13027414; doi:10.3390/ma19061131)
Supplement: Supplementary file 1 [file materials-19-01131-s001.zip › materials-4164910-supplementary.xlsx]

## Sheet: Data
Supplementary Data
Table S1: Complete synthetic dataset comprising 600 samples.
Sample_ID	Fiber_Type	Matrix_Type	Surface_Treatment	Fiber_Volume_Fraction	Fiber_Length_mm	Fiber_Orientation_deg	Fiber_Modulus_GPa	Fiber_Strength_MPa	Matrix_Modulus_GPa	Matrix_Strength_MPa	Tensile_Strength_MPa	Composite_Modulus_GPa	Stress_Ratio_R	Stress_Level_UTS	Loading_Frequency_Hz	Void_Content_pct	Fatigue_Life_Cycles	Fracture_Toughness_MPa_m
S001	Banana	Vinyl Ester		0.192	40.09	-3.4	31.28	642.2	3.57	70.5	177.63	8.88	0.21	0.42	17.5	1.38	10000000	4.54
S002	Hemp	Polyester	Alkaline	0.104	6.04	91.1	50.57	757.3	3.18	46	51.91	3.41	0.2	0.52	8	0.91	5612349	2.96
S003	Hemp	Vinyl Ester	Silane	0.442	32.45	86.7	31.25	844.8	3.17	84.2	184.55	5.9	0.37	0.47	15.4	0.83	10000000	6.5
S004	Coconut	Vinyl Ester		0.581	43	-2.3	4.15	199	3.11	90.1	151.48	3.71	0.68	0.54	6.3	1.17	1650934	6.5
S005	Sisal	PLA		0.456	40.56	85.7	18.02	497.6	3.13	51.9	112.03	4.42	0.35	0.45	17.4	1.46	6309604	5.02
S006	Bamboo	PLA		0.461	15.62	44.9	49.15	754.3	2.83	69.1	296.72	18.67	0.47	0.57	1.5	0.17	1944343	5.48
S007	Hemp	Polyurethane	Maleic Anhydride	0.399	36.27	46.2	42.97	592.7	2.04	56.5	235.76	14.2	0.31	0.44	9.7	0.37	10000000	6.5
S008	Bamboo	Epoxy	Silane	0.103	27.98	-0.2	53.17	532.4	2.83	76.7	131.84	8.04	0.58	0.51	5.6	0.28	10000000	5.29
S009	Bamboo	Epoxy	Maleic Anhydride	0.118	32.43	44.1	59.88	796.3	3.3	73.4	100.95	6.11	0.12	0.54	13.1	1.71	10000000	5.37
S010	Jute	PLA	Silane	0.145	42.59	86.9	42.58	469.7	3.31	56.8	50.16	3.4	0.13	0.64	13.9	0.03	3211374	4.75
S011	Coconut	Polyester	Silane	0.214	12.87	0.2	4.56	176	3.32	45.7	82.73	3.59	0.28	0.8	19.3	1.23	1066338	3.16
S012	Hemp	PLA		0.181	45.43	40.1	56.08	628.5	3.35	70.8	122.14	9.19	0.17	0.67	1.1	0.26	885757	6.39
S013	Pineapple	PLA		0.254	29.41	88.7	72.36	514.1	3.69	68.9	75.04	8.78	0.29	0.5	19.5	0.75	2909265	5.97
S014	Sisal	Vinyl Ester	Silane	0.484	6.96	49.5	36.94	655.9	3.34	94.2	246.33	12.07	0.74	0.55	1.3	3.95	7230952	5.04
S015	Flax	Polyester	Silane	0.522	46.85	41	70.91	1232.2	3.32	62.2	455.82	22.7	0.53	0.8	3.7	1.1	631144	6.5
S016	Bamboo	Vinyl Ester	Alkaline	0.103	33.26	-4.3	65.24	664.1	3.46	81	146.24	9.8	0.38	0.42	17.8	0.04	10000000	6.5
S017	Banana	PLA	Maleic Anhydride	0.263	42.25	-0.4	31.27	601.5	2.94	54	208.31	10.4	0.69	0.48	8.8	1.8	10000000	4.78
S018	Jute	Polyurethane	Alkaline	0.581	42.62	1.9	52.71	655.3	1.62	35.5	452.35	31.32	0.14	0.77	9.4	0.41	334817	6.5
S019	Sisal	Vinyl Ester	Alkaline	0.278	39.1	-1.6	31.14	642.1	3.14	70.4	236.01	10.92	0.16	0.44	6.9	5.83	10000000	5.23
S020	Coconut	Polyurethane	Maleic Anhydride	0.123	21.86	49.3	5.73	170.9	2.73	58.3	53.48	2.18	0.45	0.62	14	1.44	10000000	2.98
S021	Sisal	Polyurethane	Maleic Anhydride	0.293	48.25	42.1	28.02	515.6	2.3	40.1	127.67	5.92	0.29	0.49	8.2	0.06	10000000	5.16
S022	Jute	Polyurethane	Silane	0.539	38.08	4.7	28.75	632.2	2.45	33.8	443.55	16.62	0.48	0.57	11.8	1.29	5572218	6.5
S023	Banana	Epoxy	Silane	0.152	45.61	45	16.52	685.1	3.94	85.4	129.32	3.77	0.37	0.52	2.9	0.08	10000000	4.69
S024	Hemp	Epoxy	Maleic Anhydride	0.436	38.86	92.8	51.84	797	2.58	82.1	196.95	10.53	0.18	0.77	19.5	8	479073	6.5
S025	Coconut	Polyurethane	Maleic Anhydride	0.136	41.98	41.5	5.82	167.4	2.64	37.1	40.29	2.19	0.46	0.49	12	2.98	10000000	2.77
S026	Jute	Polyester	Silane	0.156	27.17	-0.9	28.31	560.1	3.12	60.4	151.19	7.04	0.5	0.7	15.6	2.6	2446328	4.04
S027	Jute	Vinyl Ester		0.585	6.94	-4.6	27.59	517.8	3.06	74.2	327.71	17.41	0.75	0.77	5.8	1.78	223521	4.31
S028	Jute	Vinyl Ester	Maleic Anhydride	0.41	17.48	43.9	29.79	564.5	3.36	70.8	184.98	8.25	0.26	0.51	7.8	0.45	10000000	6.01
S029	Flax	Polyester	Alkaline	0.566	43.97	-3.4	61.79	1346.2	2.57	62.5	856.6	36.11	0.39	0.71	10.1	6.33	700129	6.5
S030	Bamboo	PLA		0.393	37.68	48.5	65.23	809.1	3.41	56.9	204.03	16.81	0.27	0.58	3.5	4.62	1966234	6.5
S031	Coconut	PLA	Silane	0.254	41.74	-4.1	5.61	192.3	3.58	69.2	110.42	4.1	0.65	0.64	10.1	0.82	5205055	5.55
S032	Banana	PLA	Silane	0.552	20.67	44.5	28.21	620.3	3.6	63.8	206.76	8.83	0.74	0.52	10.9	1.79	6032567	5.89
S033	Sisal	PLA	Silane	0.369	25.71	89	37.22	580.6	3.67	65.5	131.9	7.45	0.59	0.47	14.2	0.8	10000000	3.92
S034	Coconut	Epoxy		0.33	14.29	41.3	4.31	150.2	3.53	75.3	49.62	1.9	0.33	0.53	2.8	0.98	4859837	3.37
S035	Pineapple	Polyester	Maleic Anhydride	0.284	25.81	-4.4	75.76	480.4	3.12	40.9	182.47	23.79	0.2	0.45	14.1	2.79	10000000	5.94
S036	Banana	Epoxy		0.206	19.74	3.9	22.08	612.2	2.63	76.1	184.47	6.63	0.52	0.67	16	1.04	608201	3.82
S037	Coconut	Vinyl Ester	Alkaline	0.404	16	94.9	4.37	142.8	3.2	74	51.01	1.76	0.52	0.49	2.9	0.25	5567870	3.06
S038	Hemp	Polyester	Maleic Anhydride	0.585	43.95	49.8	63.54	621.8	2.8	54.3	339.78	27.33	0.44	0.69	16.6	1.9	2801252	6.5
S039	Flax	Polyester	Alkaline	0.244	31.16	94.3	56.05	1216.1	2.82	56.5	116.88	5.19	0.32	0.64	8	0.91	1558166	5.32
S040	Banana	Epoxy		0.515	48.43	49.3	26.76	640.6	3.58	61.4	250.77	11.26	0.79	0.48	8.2	3.91	7448290	6.5
S041	Sisal	PLA	Alkaline	0.362	21.15	0.9	21.72	573.2	3.42	66.2	265.13	10.04	0.58	0.58	14.6	3.45	4342405	3.37
S042	Pineapple	PLA	Silane	0.158	47.29	92.3	81.89	570.8	3.54	67.2	76.15	7.27	0.59	0.47	17.7	1.03	10000000	6.5
S043	Bamboo	PLA	Alkaline	0.271	41.96	88.8	69.73	506.1	3.29	62.3	84.04	8.8	0.42	0.64	10.5	1.16	2086862	6.5
S044	Coconut	Polyester	Maleic Anhydride	0.392	23.04	87.9	5.19	128.2	2.38	61.8	46.2	1.59	0.53	0.76	3.6	0.16	632376	3.98
S045	Sisal	Polyurethane	Alkaline	0.567	46.65	86.2	15.59	582.4	1.93	39.3	169.81	4.35	0.27	0.47	4.5	2.73	7276925	5.92
S046	Sisal	Vinyl Ester		0.532	46.53	88.5	23.45	525.7	3.11	74.4	150.46	6.73	0.62	0.58	5.3	0.9	938410	5.75
S047	Hemp	Polyester		0.358	48.9	-3.5	60	623.5	2.89	42	247.32	23.31	0.39	0.43	19.9	1.05	10000000	6.5
S048	Bamboo	Polyurethane	Alkaline	0.518	31.44	2.8	43.19	930.9	2.23	34.7	609.86	23.46	0.42	0.61	9.4	0.77	2997408	6.5
S049	Hemp	Epoxy	Silane	0.589	42.79	91.6	62	612.5	2.53	63.1	160.72	13.07	0.12	0.49	5.4	1.67	7583714	6.5
S050	Pineapple	PLA	Maleic Anhydride	0.299	35.06	-0.9	76.19	545.9	3.65	53.7	231.93	25.31	0.33	0.43	13	2	10000000	6.5
S051	Banana	Polyester	Silane	0.395	17.06	-1.5	10.74	550.2	3.46	63.4	319.15	6.34	0.64	0.55	17.4	0.37	10000000	4.46
S052	Flax	Epoxy	Maleic Anhydride	0.449	23.11	-3.6	77.43	706	2.91	60.6	411.42	36.4	0.68	0.79	11	0.28	630194	6.5
S053	Jute	Vinyl Ester	Silane	0.153	11.3	94	34.66	553.3	3.14	92.9	55	2.47	0.71	0.64	12.4	1.64	3699472	3.87
S054	Hemp	PLA	Alkaline	0.134	42.67	88.6	59.3	625.2	3.46	78.1	54.52	3.86	0.6	0.52	11.8	0.97	5679835	5.87
S055	Bamboo	PLA	Alkaline	0.412	26.34	-4.2	70.97	847.3	3.05	74.6	425.45	31.01	0.61	0.6	14.1	0.86	1862754	6.5
S056	Sisal	Epoxy		0.495	36.08	-3.1	33.63	474.9	3.49	80.8	269.07	18.41	0.48	0.75	14.9	2.46	149413	6.5
S057	Bamboo	Polyester	Silane	0.122	31.47	-3.2	78.7	972.1	2.45	67.7	197.66	11.76	0.5	0.77	1.6	1.79	1203749	6.5
S058	Jute	Epoxy	Alkaline	0.398	15.35	-4.2	47.68	527.5	2.97	76.2	292.36	20.77	0.59	0.54	14.8	0.1	10000000	6.5
S059	Banana	PLA	Alkaline	0.595	5.01	0.3	19.52	571.5	3.57	62.1	438.84	13.06	0.76	0.72	20	0.65	797785	3.05
S060	Coconut	Epoxy	Silane	0.334	18.37	43	5.36	137.5	3.14	71.5	73.43	2.86	0.26	0.42	1.3	6.6	10000000	3.68
S061	Coconut	PLA	Alkaline	0.407	12.52	89	4.07	196.6	2.85	61.5	61.39	1.54	0.69	0.49	16.8	0.19	10000000	3.16
S062	Hemp	Polyester		0.187	22.83	44.9	65.8	851	3.12	41	120.86	9.46	0.8	0.76	9.8	1.46	331166	4.22
S063	Sisal	Epoxy	Alkaline	0.531	41.43	0.5	11.35	466.1	3.59	74.9	327.33	7.71	0.16	0.56	8.1	0.45	2278453	6.5
S064	Jute	PLA	Maleic Anhydride	0.431	29.47	-2.3	49.3	679	3.67	71.3	385.14	23.34	0.72	0.72	13.5	2.85	1739537	6.5
S065	Sisal	Polyurethane	Alkaline	0.333	44.56	41.3	9.19	486.1	2.58	45.2	170.27	3.8	0.33	0.7	4.1	2.56	1425302	5.65
S066	Pineapple	Polyurethane	Silane	0.164	17.75	90.4	67.33	415.4	1.63	58.1	54.13	5.49	0.77	0.54	13	4.03	9449693	3.76
S067	Jute	PLA	Alkaline	0.536	48.81	-0.5	48.66	501	3.62	61.2	309.97	27.75	0.55	0.64	8.3	0.1	898622	6.5
S068	Sisal	Polyurethane		0.182	40.77	-2	9.91	619.4	2.63	58.9	160.46	3.95	0.69	0.71	5.4	0.21	375258	3.56
S069	Coconut	Polyester		0.2	44.07	48.6	5.69	180.9	3.16	63.1	57.82	2.52	0.43	0.79	4.5	3.04	288692	4.2
S070	Flax	Epoxy	Alkaline	0.443	24.36	42.3	54.49	1018.1	3.15	89.5	356.83	16.01	0.21	0.66	7.2	1.34	3098947	6.5
S071	Flax	PLA	Alkaline	0.475	11.57	0.7	52.17	1080.8	3.58	78.2	665.96	26.64	0.11	0.59	5	0.64	3345863	6.5
S072	Jute	Polyester	Alkaline	0.511	6.85	4.5	52.73	778.9	2.92	49	484.35	28.36	0.19	0.76	12.3	1.44	588569	5.16
S073	Sisal	Vinyl Ester	Maleic Anhydride	0.374	41.78	44.8	22.9	584.7	3.47	86.3	191.39	6.88	0.13	0.47	9.3	1.94	10000000	6.5
S074	Pineapple	PLA	Maleic Anhydride	0.378	37.36	43.3	44.57	590.8	3.02	62.6	225	14.75	0.48	0.6	2.5	0.77	5080397	6.5
S075	Hemp	Vinyl Ester	Alkaline	0.594	6.8	0.1	56.2	897.2	3.48	89.8	617.43	34.79	0.51	0.41	8.5	1.4	10000000	5.7
S076	Bamboo	Epoxy	Silane	0.488	23.24	41.8	74.18	722.7	3.24	67.4	270.76	23.01	0.27	0.79	4.4	2.89	535214	6.5
S077	Flax	Vinyl Ester	Alkaline	0.529	5.41	2.7	65.59	903.3	3.06	74.2	613.43	36.14	0.19	0.79	9.6	0.4	376477	6.1
S078	Flax	Epoxy	Maleic Anhydride	0.28	22.07	92.4	56.18	700.7	3.38	86	86.32	5.65	0.56	0.59	17	2.46	3138310	5.99
S079	Banana	PLA	Alkaline	0.19	8.99	0.1	23.34	654.4	2.8	78.6	195.16	6.71	0.13	0.46	19.7	5.03	10000000	4.68
S080	Hemp	Polyurethane	Maleic Anhydride	0.452	14.08	86.6	56.47	892.5	2.75	37.7	147.17	8.21	0.23	0.69	4	0.4	702189	4.61
S081	Flax	Vinyl Ester	Silane	0.565	36.03	1	68.15	886.3	3.28	74	661.64	39.96	0.76	0.73	13.7	1.29	1286050	6.5
S082	Jute	Polyurethane	Alkaline	0.264	35.04	49	31.49	652.1	1.89	49.5	157.98	6.48	0.71	0.53	17.5	0.71	10000000	4.41
S083	Pineapple	Epoxy	Silane	0.214	8.29	86.7	77.97	584.7	3.93	85.4	67.56	6.51	0.55	0.7	10.5	1.17	544691	5.36
S084	Sisal	Polyester	Maleic Anhydride	0.578	5.82	89.3	22.9	458.4	2.57	45.9	130.94	6.06	0.73	0.43	19.1	1.59	10000000	2.77
S085	Hemp	PLA	Maleic Anhydride	0.256	32.47	44	37.38	653.3	3.66	74	145.26	6.82	0.78	0.73	10.9	0.2	2838458	6.5
S086	Coconut	Epoxy	Maleic Anhydride	0.122	33.49	85	4.72	192.5	3.47	65.2	34.62	1.49	0.55	0.61	12.3	2.37	5262905	2.65
S087	Hemp	Vinyl Ester	Silane	0.434	9.3	44.5	30.95	774.7	3.17	72.4	290.83	10.11	0.51	0.47	15	2.98	10000000	4.31
S088	Coconut	Epoxy	Alkaline	0.237	31.87	44	5.45	166.3	2.69	63.1	44.64	1.75	0.4	0.69	14.2	7.11	1295899	3.05
S089	Flax	Vinyl Ester		0.36	8.04	-4.3	55.71	647.1	3.18	81.4	279.93	22.07	0.55	0.51	12.3	1.71	3350964	5.08
S090	Banana	Vinyl Ester	Maleic Anhydride	0.39	8.99	-3.2	16.34	584.4	3.36	88.9	336.27	8.43	0.58	0.48	11.2	0.15	10000000	4.57
S091	Pineapple	Vinyl Ester		0.521	28.44	42.6	40.53	451.6	3.13	71.6	160.7	13.63	0.65	0.75	12.6	1.06	228217	6.47
S092	Flax	PLA	Silane	0.298	25.12	45.2	53.49	1335.7	3.01	77.9	388.26	13.8	0.74	0.6	19.9	2.86	7897093	6.5
S093	Hemp	Epoxy	Silane	0.301	12.81	42.2	54.25	598.7	3.22	69.4	206.58	13.93	0.77	0.63	18.7	1.28	10000000	6.03
S094	Bamboo	Polyurethane	Alkaline	0.134	6.16	-2.7	47.5	925.7	2.72	56.3	176.65	8.72	0.16	0.71	3.3	1.35	694004	3.53
S095	Banana	PLA		0.49	25.69	44.8	26.78	446.6	2.97	52.2	134.75	8.11	0.63	0.65	6.6	0.84	1057872	6.01
S096	Pineapple	Epoxy		0.408	18.78	44.3	73.89	566.5	3.05	72.4	199.46	23.33	0.19	0.75	9.5	0.32	284896	6.5
S097	Coconut	Polyurethane	Alkaline	0.44	13.54	-2.8	4.22	163.8	2.75	44.6	104.71	3.4	0.11	0.5	19.5	2.43	7809546	3.09
S098	Hemp	Polyester	Maleic Anhydride	0.505	32.63	-0.4	47.5	639.1	2.47	60.6	423.09	25.23	0.65	0.76	19.2	2.32	1482334	6.5
S099	Sisal	Epoxy	Silane	0.545	25.28	-3.5	11.09	421.4	2.63	81.5	289.95	7.24	0.62	0.6	13.9	0.06	1454594	5.58
S100	Banana	PLA	Silane	0.492	20.97	41	15.09	620.4	2.88	79	254.34	5.46	0.56	0.71	6	0.03	1894617	5.53
S101	Coconut	Epoxy		0.58	26.52	94.7	5.62	172.5	3.37	82.4	43.25	1.52	0.66	0.52	19.6	1.38	1782205	4.44
S102	Flax	PLA	Alkaline	0.32	32.58	42.7	59.51	1391.3	3.79	70.1	356.58	14.33	0.75	0.67	10.4	0.02	1553041	6.5
S103	Coconut	Vinyl Ester	Maleic Anhydride	0.189	29.53	87.7	4.98	132.1	3.07	94.1	39.48	1.31	0.48	0.69	3.1	1.73	1220652	4.18
S104	Coconut	PLA	Silane	0.444	44.3	93.8	4.56	135.5	3.54	76.4	50.2	1.72	0.4	0.46	11.6	2.5	10000000	5.77
S105	Sisal	PLA	Alkaline	0.278	40.27	48.5	30.93	652.6	3.56	70.4	164.46	7.26	0.69	0.73	1.2	2.08	1243444	5.49
S106	Jute	PLA	Alkaline	0.296	23.57	85	42.48	425.9	3.39	64.4	79.15	6.16	0.53	0.54	16.1	0.15	9706458	5.69
S107	Jute	PLA	Silane	0.111	19.49	85.8	35.41	459	3.59	65.5	44.74	2.76	0.14	0.53	15.9	1.84	9789919	3.46
S108	Sisal	PLA		0.567	33.92	1.4	36.56	460.9	3.55	72.2	271.69	22.25	0.45	0.47	14	7.09	4444097	6.5
S109	Sisal	Epoxy	Alkaline	0.516	17.29	4.3	22.95	530.6	3.07	73.9	373	13.32	0.65	0.42	17.2	0.38	10000000	6.17
S110	Banana	Polyester	Silane	0.318	37.83	40.6	14.79	370.4	2.71	40.4	88.61	3.82	0.26	0.45	8.6	3.84	10000000	4.45
S111	Pineapple	Polyester		0.488	7.94	3.5	39.06	453.8	2.47	63.2	252.29	20.34	0.13	0.65	11.7	0.64	574007	4.95
S112	Pineapple	Polyurethane	Alkaline	0.514	40.45	47.3	80.68	538.1	2.23	43.9	176.28	22.73	0.79	0.5	13.4	0.33	10000000	6.5
S113	Banana	Epoxy		0.59	15.23	45.4	11.38	584.1	3.77	72.9	210.8	4.67	0.65	0.62	12.6	0.38	1463119	4.11
S114	Banana	Vinyl Ester	Silane	0.33	7.34	90	11.03	582.6	3.6	70.4	90.94	2.12	0.34	0.75	11.4	2.13	377528	3.07
S115	Flax	Polyester		0.147	20.46	-1.1	55.87	768.1	2.14	53.2	157.16	10.04	0.66	0.55	9.6	0.76	4126481	4.41
S116	Bamboo	Polyurethane	Maleic Anhydride	0.499	22.82	45.3	47.46	991.8	2.61	57.2	321.63	14.01	0.21	0.68	16.1	0.57	945014	6.5
S117	Coconut	PLA	Maleic Anhydride	0.159	38.29	94.7	4.85	133	2.97	76.5	35.37	1.35	0.39	0.79	13.7	1.51	330768	3.58
S118	Coconut	Polyurethane	Silane	0.194	43.62	45.4	4.99	186.3	2.1	40.7	40.31	1.47	0.6	0.53	10	2.59	10000000	3.34
S119	Bamboo	PLA	Maleic Anhydride	0.553	38.29	47.5	63.54	563.1	3.27	79.4	240.38	21.86	0.56	0.65	7.7	2.76	2645651	6.5
S120	Flax	Vinyl Ester	Maleic Anhydride	0.596	8.27	88.4	72.78	1413.2	3.61	80.2	452.27	20.69	0.71	0.49	7.8	0.11	6688195	6.26
S121	Sisal	PLA	Alkaline	0.324	25.72	0.5	35.62	484	2.84	72.2	238.16	13.45	0.37	0.79	3.1	0.82	836864	6.24
S122	Flax	Vinyl Ester	Maleic Anhydride	0.591	32.96	-2	52.9	817.7	3.56	83.5	556.2	32.71	0.68	0.51	17.6	0.18	3414248	6.5
S123	Sisal	Epoxy	Silane	0.465	31.95	94	15.95	638.4	2.78	62.4	145.77	3.71	0.7	0.67	12.3	3.34	548495	5.06
S124	Sisal	Vinyl Ester		0.469	28.64	1.7	21.6	632.2	3.34	77.9	334.05	11.9	0.68	0.75	11.9	1.09	269928	6.36
S125	Pineapple	Polyurethane	Silane	0.323	40.5	87.4	63.23	568.8	2.35	58.5	109.89	9.39	0.46	0.44	8.3	1	10000000	6.5
S126	Hemp	Polyester	Silane	0.17	17.46	-0.5	51.48	848.9	2.71	57.7	206.25	11	0.43	0.65	9.9	0.89	2450431	4.92
S127	Banana	Polyurethane		0.386	28.07	85.4	21.79	365.2	2.19	56.4	74.45	4.25	0.29	0.73	6.4	2.56	160822	3.93
S128	Bamboo	Epoxy	Maleic Anhydride	0.311	23.5	2.1	63.64	525.6	3.73	60	215.75	22.36	0.53	0.52	16.7	4.65	9723136	6.5
S129	Jute	Vinyl Ester	Alkaline	0.5	34.82	-3.8	43.4	671.5	3.28	93.5	423.18	23.35	0.39	0.7	2.3	0.13	733686	6.5
S130	Coconut	Epoxy		0.177	12.73	41.2	4.59	158.9	2.52	72.7	59.06	1.94	0.73	0.43	11.1	0.23	10000000	3.14
S131	Flax	Vinyl Ester		0.446	24.35	85.8	67.38	1283.4	3.31	81.3	196.77	10.2	0.48	0.74	12.2	0.38	134972	6.5
S132	Pineapple	Polyester	Maleic Anhydride	0.183	34.06	3.9	38.37	493	2.96	50.2	141.74	9.43	0.34	0.46	1.5	1.56	10000000	5.82
S133	Hemp	Vinyl Ester	Alkaline	0.327	35.97	4.7	67.03	695	3.08	75.2	306.54	23.99	0.26	0.79	11.1	0.22	348079	6.5
S134	Jute	Polyurethane	Alkaline	0.158	48.02	-0.3	21.08	788.3	2.29	34.5	178.95	5.26	0.41	0.8	11.4	0.14	892546	4.92
S135	Bamboo	Polyurethane	Silane	0.519	21.03	42.6	50.63	790.2	2.76	46.7	305.83	17.49	0.24	0.42	7.5	0.47	10000000	6.5
S136	Flax	PLA	Maleic Anhydride	0.25	19.66	44.6	67.79	1139.2	3.71	54	230.56	12.59	0.61	0.46	17.2	1.86	10000000	6.04
S137	Flax	Polyester	Maleic Anhydride	0.585	47.71	49.8	72.85	947.9	2.43	46.1	433.79	28.25	0.44	0.75	12.2	0.71	1074652	6.5
S138	Jute	Vinyl Ester	Silane	0.401	31.61	94.6	22.19	753.4	3.68	92.3	165.32	4.46	0.24	0.44	17.2	0.87	10000000	6.14
S139	Pineapple	Polyurethane	Alkaline	0.461	36.16	46.3	81.56	445.5	2.19	53.8	147.57	20.45	0.55	0.73	7.3	1.98	2380052	6.5
S140	Bamboo	Polyurethane	Maleic Anhydride	0.429	39.48	91.1	50.7	555.5	2.03	32	152.67	11.22	0.16	0.6	2.5	0.79	2150639	6.5
S141	Banana	Polyester	Alkaline	0.221	26.52	40.7	17.72	667.6	3.21	67.9	139.06	4.12	0.38	0.52	5.4	0.49	10000000	3.76
S142	Bamboo	PLA		0.308	39.18	93.9	45.89	857	2.87	70.5	143.15	7.49	0.45	0.58	12.1	1.47	1156678	6.5
S143	Bamboo	PLA	Silane	0.46	23.07	87.8	58	523.4	3.12	50	131.98	12.53	0.19	0.65	2	2.07	740123	6.5
S144	Flax	PLA	Silane	0.382	43.99	48.9	64.81	948.9	2.89	70.6	330.25	18.9	0.4	0.76	8.2	4.99	1410971	6.5
S145	Hemp	PLA		0.438	47.48	-3.9	47.31	710.2	3.76	65	345.31	22.84	0.65	0.66	1.9	0.67	543913	6.5
S146	Hemp	Epoxy		0.308	42	92.2	31.44	688.2	3.69	82.6	128.86	5.95	0.36	0.75	14.9	1.56	167950	6.5
S147	Hemp	Polyurethane	Maleic Anhydride	0.457	13.96	-2.1	30.59	682.7	1.85	55.1	383.39	14.97	0.36	0.42	3.1	1.09	10000000	4.07
S148	Flax	Vinyl Ester	Alkaline	0.233	37.62	4.6	79.28	713	3.62	83	233.58	21.27	0.46	0.67	6.9	2.23	1157189	6.5
S149	Coconut	Polyurethane		0.487	28.31	-1.3	5.8	182.7	2.6	30.7	98.9	4.16	0.1	0.52	13.3	5.49	2156738	4.61
S150	Hemp	PLA		0.214	16.1	2.5	51.78	887	3.59	79.7	241.75	13.9	0.43	0.42	19.2	4.29	10000000	4.98
S151	Hemp	Polyester		0.411	40.16	-2.2	67.9	668.1	2.96	64.3	311.73	29.66	0.79	0.61	18.2	0.27	1255287	6.5
S152	Coconut	Polyester	Alkaline	0.174	5.35	-0.5	4.15	142	2.75	60.4	79.44	2.99	0.19	0.78	11.1	0.42	1498477	2.05
S153	Coconut	PLA	Alkaline	0.532	26.66	-4.5	4.39	196.1	3.04	78.8	162.37	3.76	0.69	0.79	16.1	2.88	482825	6.5
S154	Sisal	Polyester	Alkaline	0.107	42.32	4.1	22.83	615.5	3.14	44.9	106.13	5.25	0.76	0.78	10.9	5.68	694027	3.38
S155	Pineapple	Polyester	Alkaline	0.528	32.14	-4.9	74.86	565.5	2.33	49.7	337.23	40.6	0.35	0.77	5.3	1.51	227192	6.5
S156	Bamboo	Polyurethane	Alkaline	0.551	11.92	94.2	76.33	975.5	2.01	52.6	239.63	15.95	0.8	0.42	15.5	0.7	10000000	6.48
S157	Sisal	Polyester	Maleic Anhydride	0.524	45.6	49.2	34.14	484.7	2.05	45.3	231.85	12.72	0.17	0.6	5.2	0.06	9805042	6.5
S158	Jute	PLA	Silane	0.172	24.35	94.5	40.69	474.5	3.3	56.1	66.05	4.58	0.72	0.57	15.8	0.97	3837645	4.06
S159	Pineapple	Polyurethane	Maleic Anhydride	0.447	39.7	48.2	60.69	520.8	2.71	41.8	155.69	14.84	0.46	0.59	1.9	0.51	8985715	6.5
S160	Banana	Polyurethane		0.319	44.72	47.3	15.27	467.2	2.6	42.7	124.47	4.74	0.78	0.49	13.6	2.03	8966570	4.71
S161	Sisal	Vinyl Ester	Silane	0.21	39.31	45.9	25.93	685.7	3.13	89.5	131.12	4.59	0.56	0.43	11.3	1.85	10000000	6.09
S162	Bamboo	Polyurethane	Alkaline	0.49	36.88	88.7	66.26	864.5	2.1	57.6	190.62	11.91	0.75	0.73	14.2	1.88	611948	6.5
S163	Coconut	Vinyl Ester	Maleic Anhydride	0.179	10.35	2.3	5.47	150.7	3.13	89.7	102.12	3.55	0.49	0.78	10.4	0.72	342335	3.39
S164	Sisal	Epoxy		0.584	7.33	-1.9	34.5	642.6	3.93	66.8	395.24	21.77	0.44	0.45	19.3	1.88	8213103	4.62
S165	Coconut	PLA		0.498	16.27	90.7	4.58	144.5	2.85	66.5	38.39	1.38	0.68	0.76	1.2	1.68	83261	3.73
S166	Coconut	Polyurethane	Alkaline	0.224	21.01	44.3	5.34	170.6	2.73	49.3	49.57	2.07	0.58	0.53	2.1	0.7	10000000	2.8
S167	Jute	Polyester		0.59	8.04	4.8	27.16	607.9	2.28	57.5	377.66	16.96	0.17	0.62	19.6	1.22	654176	3.83
S168	Sisal	Polyester	Maleic Anhydride	0.375	36.04	46	27.09	594.6	2.14	58	144.95	5.8	0.15	0.43	19.1	0.53	10000000	6.5
S169	Flax	PLA	Maleic Anhydride	0.225	5.09	-3.8	68.76	936.2	2.81	73.2	274.1	17.63	0.41	0.64	5	4.2	1284365	5.94
S170	Flax	Vinyl Ester	Silane	0.579	22.96	1.2	76.7	675.9	3.59	78.2	520.95	45.91	0.62	0.49	13.6	1.03	10000000	6.5
S171	Sisal	Polyester	Silane	0.395	32.6	1.7	9.86	506.8	2.08	67.3	254.75	5.15	0.59	0.48	13.4	2.56	10000000	4.25
S172	Flax	PLA	Maleic Anhydride	0.141	47.82	48.8	57.6	1488.9	3.2	65.4	210.32	7.93	0.37	0.6	6.4	2.32	5805020	6.5
S173	Banana	Epoxy	Maleic Anhydride	0.284	45.29	-4.6	20.84	404.8	3.75	75	192.99	8.61	0.65	0.56	17.6	1.52	10000000	5.31
S174	Jute	Epoxy		0.251	27.62	-0.3	52.34	444.8	2.52	72.3	162.48	15	0.12	0.48	6.3	1.87	9722271	6.5
S175	Jute	PLA		0.513	25.08	-4.9	50.54	731.2	3.54	52.3	399	27.66	0.75	0.58	11.5	0.44	1638460	6.5
S176	Coconut	Polyester		0.353	47.35	-1.8	5.77	147.6	2.78	63.8	92.78	3.84	0.73	0.43	16.7	0.64	10000000	4.68
S177	Flax	Polyurethane	Silane	0.437	13.07	43.8	58.9	1087.2	2.19	53.7	354.57	16.83	0.44	0.57	15.1	2.98	7432027	5.77
S178	Banana	Vinyl Ester	Silane	0.211	28.37	87.5	21.37	498.4	3.77	85.4	78.16	3.05	0.14	0.56	5.4	0.37	7918563	4.61
S179	Jute	Polyester	Silane	0.373	30.89	0.3	27.22	556.7	2.21	60.8	302.08	11.55	0.18	0.64	3.2	0.62	4314316	6.32
S180	Flax	Epoxy	Silane	0.135	26.34	93.9	63.95	1386.8	3.55	82.6	90.7	3.8	0.26	0.69	17.7	1.97	1164508	4.56
S181	Sisal	Polyester		0.541	25.98	-0.9	14.27	622.9	2.06	54.4	360.85	8.67	0.55	0.41	6.3	0.35	10000000	6.5
S182	Jute	Polyester		0.502	24.51	0.6	36.25	689.1	2.1	51.1	368.71	19.24	0.32	0.49	7.7	0.7	5458445	6.5
S183	Sisal	Polyester	Alkaline	0.521	21.8	93	30.8	640.9	2.88	63.5	133.4	5.72	0.64	0.62	2.3	2.18	1610974	5.88
S184	Banana	Vinyl Ester		0.273	22.58	49.1	11.76	518.5	3.46	85.8	141.13	4.1	0.63	0.64	13.4	3.3	1123287	3.71
S185	Pineapple	Polyurethane	Silane	0.531	44.09	45.1	72.42	461.7	2.57	49.8	187.96	22.96	0.23	0.43	14.2	0.72	10000000	6.5
S186	Bamboo	Vinyl Ester		0.447	14.84	87.6	66.45	684.2	3.15	72.2	130.83	12.16	0.56	0.73	15.8	2.15	180932	4.72
S187	Jute	Epoxy	Maleic Anhydride	0.201	28.14	94	23.32	799.6	3.37	62	104.41	3.31	0.8	0.73	17.1	0.43	814846	4.23
S188	Sisal	Polyurethane		0.165	6.01	93.5	35.58	611.8	1.52	30.5	45.49	2.58	0.38	0.41	2.5	0.56	10000000	1.47
S189	Sisal	Polyurethane		0.301	22.58	1.4	19.99	511.4	2.24	56.1	190.7	7.59	0.61	0.67	3.6	1.3	876074	4.49
S190	Bamboo	Vinyl Ester	Alkaline	0.425	41.2	45.9	42.53	750.2	3.3	93.5	301.44	14.16	0.14	0.58	13.8	1.7	4809261	6.5
S191	Pineapple	Vinyl Ester		0.19	36.73	45.8	56.32	503.3	3.02	74.3	107.94	9.27	0.42	0.78	2.2	1.73	326285	6.5
S192	Bamboo	Polyurethane	Alkaline	0.386	17.47	45.8	62.31	940.5	2.05	32.5	324.7	17.67	0.51	0.54	2	0.05	10000000	6.18
S193	Pineapple	PLA		0.5	44.81	5	37.93	476.1	3.27	75.4	260.78	20.6	0.12	0.76	12.8	5.44	159027	6.5
S194	Sisal	PLA	Alkaline	0.136	14.49	44.7	13.81	434.3	3.33	79.6	70.82	2.6	0.14	0.78	2.4	0.87	533274	2.81
S195	Pineapple	Vinyl Ester	Alkaline	0.228	20.99	-2	47.75	422.4	3.06	94.7	185.99	13.26	0.78	0.47	18.1	2.25	10000000	6.5
S196	Pineapple	Polyester	Maleic Anhydride	0.252	19.03	48.8	43.96	478.8	2.42	50.9	142.02	10.27	0.41	0.79	8.5	1.88	766360	4.48
S197	Banana	Polyurethane		0.483	47.32	42	28.64	495.3	2.59	40.8	154.17	9.07	0.44	0.7	10.4	0.99	678794	6.28
S198	Bamboo	Polyurethane		0.509	27.96	0.8	41.36	785.4	1.98	49.9	419.09	22.02	0.44	0.66	5.4	1.21	450269	6.5
S199	Bamboo	Polyester	Maleic Anhydride	0.243	46.72	90.7	73.03	898	2.13	56.7	123.47	8.41	0.2	0.55	16.2	0.69	3589803	6.5
S200	Banana	Vinyl Ester		0.412	32.01	1.3	30.1	368.8	3.08	82.2	198.89	14.2	0.63	0.46	9.7	0.65	7219249	6.08
S201	Sisal	Polyurethane	Silane	0.103	39.76	-3.5	33	451.2	2.5	41.9	81.99	5.65	0.44	0.57	12.3	8	5261763	2.85
S202	Hemp	Epoxy	Maleic Anhydride	0.355	27.56	91.3	38.62	667.6	3.69	82.6	138.57	7.32	0.29	0.74	18.6	8	437911	6.5
S203	Jute	PLA	Silane	0.384	34.32	-2.6	48.94	609.9	2.87	50.6	322.86	20.57	0.57	0.63	18.7	0.73	4440409	6.5
S204	Sisal	Polyester	Silane	0.121	33.67	91.1	17.05	484.5	3.33	62.2	37.62	1.51	0.57	0.53	17.1	4.41	10000000	3.5
S205	Coconut	PLA	Alkaline	0.239	11.4	93.5	4.4	133.2	3.74	63.6	34.53	1.72	0.16	0.8	11.3	6.28	148753	2.08
S206	Banana	Polyester	Silane	0.223	26.19	49	26.82	514.5	2.17	68.2	113.96	4.41	0.55	0.51	4.4	0.52	10000000	4.75
S207	Hemp	Vinyl Ester	Silane	0.249	9.82	41.9	51.26	650.8	3.1	88.4	149.81	8.91	0.23	0.54	9.2	2.67	10000000	6.5
S208	Flax	Polyester		0.278	7.04	85.2	66.82	1448.4	3.05	52.3	137.68	6.57	0.51	0.44	17.6	1.11	10000000	3.31
S209	Bamboo	Polyurethane	Maleic Anhydride	0.146	31.33	-4.3	42.76	784	2.19	33.1	156.18	8.12	0.52	0.7	1.6	1.61	1681874	4.6
S210	Banana	Vinyl Ester		0.446	25.61	1.1	16.42	480.1	3.66	81.9	252.76	9.35	0.28	0.63	7.8	2.6	614972	5.87
S211	Flax	Epoxy	Maleic Anhydride	0.341	42.84	41.8	50.5	1211.3	2.91	66.1	303.57	11.99	0.2	0.63	15.5	2.28	2589794	6.5
S212	Coconut	PLA	Maleic Anhydride	0.41	19.94	2.1	4.15	148.4	3.74	69.9	111.96	3.91	0.15	0.57	3.2	1.42	7073086	4.6
S213	Bamboo	Polyurethane		0.55	48.3	88.5	42.06	913.7	2.01	35.5	159.61	7.41	0.39	0.67	13.5	0.11	201247	6.5
S214	Banana	PLA	Alkaline	0.259	48.59	94.6	17.68	614.6	3.44	68.9	98.53	3.1	0.25	0.75	18.8	3.72	602212	4.73
S215	Bamboo	Polyurethane	Alkaline	0.37	43.01	41.1	75.57	607.6	2.21	38.2	199.49	19.61	0.64	0.6	9.2	0.43	9719486	6.5
S216	Banana	Vinyl Ester		0.464	20.56	48.2	31.94	420.9	3.36	89.5	152.98	10.61	0.41	0.45	8.3	1.45	7791283	5.18
S217	Jute	PLA		0.211	18.82	89.2	33.76	440.1	3.7	52.5	39.91	3.05	0.21	0.47	8.9	2.12	7873628	3.58
S218	Sisal	PLA	Silane	0.515	47.67	86.4	25.64	517.9	2.85	51.2	132.14	6.08	0.26	0.75	18.6	0.82	235075	6.5
S219	Bamboo	Vinyl Ester	Silane	0.103	7.78	92.1	72.46	902.8	3.04	80.7	61.03	3.52	0.29	0.76	8.1	1.2	523294	4.35
S220	Hemp	Polyurethane	Alkaline	0.24	19.94	85.5	52.88	831.9	2.19	34.8	87.44	4.75	0.44	0.58	7.4	0.75	5027042	3.63
S221	Coconut	Polyester		0.514	31.32	92	4.46	152.9	3.34	48.9	34.46	1.36	0.24	0.66	5.9	3.26	327832	4.19
S222	Hemp	Polyester	Alkaline	0.123	34.54	88.6	69.09	827.8	2.23	69.7	69.73	4.34	0.57	0.51	2.5	7.36	10000000	5.59
S223	Jute	PLA	Maleic Anhydride	0.323	32.84	0	41.11	609.4	2.93	53	257.32	15.27	0.55	0.41	9.2	0.49	10000000	4.47
S224	Banana	Vinyl Ester		0.483	16.39	86.3	22.48	590.5	3.54	84.9	135.72	5.26	0.79	0.67	17.1	0.59	230622	4.29
S225	Bamboo	Polyester	Maleic Anhydride	0.572	19.57	1.5	79.86	591.7	3.05	43.4	423.2	46.95	0.28	0.66	5	0.2	1267857	6.5
S226	Jute	Epoxy	Alkaline	0.521	26.72	44.3	51.16	630.8	3.95	61.5	263.19	18.56	0.48	0.47	6.6	1.64	10000000	6.5
S227	Hemp	Vinyl Ester		0.247	28.65	4	40.88	626.3	3.24	70	198.17	12.52	0.65	0.67	13.9	4.38	853463	6.5
S228	Banana	Vinyl Ester	Maleic Anhydride	0.551	42.68	-1.6	17.65	606.5	3.52	72.6	429.1	11.31	0.19	0.44	16.8	3.76	10000000	6.5
S229	Coconut	Polyurethane	Silane	0.512	45.45	-4.1	4.63	127.7	1.81	32.8	89.59	3.25	0.48	0.55	12.5	0.74	4478330	6.5
S230	Jute	PLA	Maleic Anhydride	0.391	41.56	44.8	45.85	666.6	3.49	60.9	215.46	13.48	0.32	0.6	17.3	1.35	4181185	6.5
S231	Sisal	PLA		0.49	35.32	-2.2	12.13	543.5	2.93	78.9	305.66	7.44	0.41	0.65	17.1	0.33	756165	6.5
S232	Sisal	PLA	Maleic Anhydride	0.337	8	91.4	26.8	669.4	3.05	59.2	130.78	4.61	0.67	0.42	10.5	1.75	10000000	3.51
S233	Bamboo	Vinyl Ester		0.45	39.67	94.4	78.49	814.1	3.67	77.6	187.87	18.16	0.47	0.69	18.6	5.54	164145	6.5
S234	Flax	Polyurethane	Silane	0.259	31.09	-1.2	63.55	919.3	2.36	59.9	324.52	18.2	0.14	0.54	10.6	0.26	8547081	6.5
S235	Pineapple	Vinyl Ester	Alkaline	0.131	41.62	47.3	75.8	467.5	3.42	72.8	90.53	9.05	0.19	0.48	4.4	0.46	10000000	6.41
S236	Hemp	Epoxy	Silane	0.398	44.24	86.2	36.88	857.6	3.39	64.5	210.59	7.92	0.28	0.52	11.1	1.7	10000000	6.5
S237	Coconut	Polyester	Maleic Anhydride	0.393	42.28	43.2	4.65	199	2.29	60.4	77.63	1.99	0.65	0.77	7.8	0.55	1060750	5.89
S238	Jute	Polyurethane	Alkaline	0.436	26.66	2.9	32.3	644.2	1.79	47	322.77	15.1	0.53	0.54	17.6	0.02	3829768	5.79
S239	Jute	Epoxy	Maleic Anhydride	0.124	41.92	90.9	40.95	565.7	3.45	83.5	64.59	3.31	0.35	0.72	11.5	2.62	1410806	5.51
S240	Flax	Polyester		0.51	42.12	2.6	55.53	782.1	2.66	44.9	420.18	29.62	0.47	0.49	13.7	0.13	3844494	6.5
S241	Bamboo	Polyurethane	Silane	0.542	17.18	41.5	60.1	979.9	2.24	56.3	321.4	17.78	0.45	0.42	2.4	1.28	10000000	6.5
S242	Sisal	Epoxy		0.568	49.28	47.6	35.91	427.3	3.59	61.4	155.05	12.87	0.58	0.47	2.1	1.76	6061020	6.5
S243	Pineapple	PLA	Maleic Anhydride	0.345	23.69	-4.8	58.05	438.5	3.76	53.4	197.46	22.48	0.79	0.42	19.4	1.2	10000000	6.5
S244	Bamboo	Polyester	Silane	0.561	8.27	46.3	57.04	815.4	3.44	61.9	401.86	22.92	0.55	0.74	7.2	1.74	1266269	6.5
S245	Flax	PLA	Maleic Anhydride	0.502	43.99	4.6	51.78	1169.5	3.42	67.1	745.06	27.7	0.72	0.66	9.7	1.69	2678484	6.5
S246	Bamboo	Epoxy		0.204	20.99	89.8	59.91	785.1	2.74	74.2	74.04	4.93	0.39	0.54	12.3	1.29	2854563	4.79
S247	Coconut	PLA		0.472	23.56	2.4	5.03	143.1	3.22	68	102.97	4.07	0.53	0.6	3.5	0.45	1148533	4.44
S248	Coconut	Polyurethane	Silane	0.392	47.37	90.7	5.28	142	1.66	37.6	28.89	1	0.14	0.41	14.6	0.67	10000000	5.18
S249	Banana	PLA		0.475	46.09	-1.7	22.15	378.2	3.24	67.8	213.68	12.22	0.22	0.47	16	0.73	5064763	6.5
S250	Jute	Epoxy	Maleic Anhydride	0.389	5.66	3.1	25.38	754.5	3.9	60.6	372.15	12.27	0.11	0.66	13.7	2.4	2456039	3.98
S251	Bamboo	Vinyl Ester	Alkaline	0.468	14.38	3.8	73.66	750	3.18	73.5	452.97	36.16	0.13	0.49	18.1	0.44	10000000	6.5
S252	Jute	Vinyl Ester	Silane	0.41	41.17	4.3	24.58	668.7	3.77	79.8	381.95	12.31	0.31	0.71	15.6	1.76	1196223	6.5
S253	Jute	PLA	Alkaline	0.203	19.1	-2.7	46.29	758.8	3.71	61.1	231.33	12.37	0.38	0.51	4.8	2.29	10000000	4.19
S254	Banana	PLA	Maleic Anhydride	0.141	32	93.8	30.68	590.5	2.95	70.7	61.18	2.75	0.31	0.74	17.3	2.17	624173	4.39
S255	Jute	Vinyl Ester	Silane	0.189	5.23	94.5	50.05	452.7	3.76	77.8	73.91	5.6	0.33	0.66	15.3	2.51	1955891	4.46
S256	Coconut	Polyurethane	Maleic Anhydride	0.53	48.18	40.9	4.62	158.2	2.02	47.3	98.62	2.7	0.24	0.73	13.9	1.52	1220152	6.07
S257	Bamboo	Epoxy	Maleic Anhydride	0.463	10.07	43.1	63.33	931.7	2.85	80.9	400.57	24.46	0.33	0.43	7.6	2.98	10000000	6.24
S258	Banana	Vinyl Ester	Alkaline	0.272	28.42	44.6	18.83	654.9	3.32	81.9	169.88	4.83	0.12	0.45	8.9	0.1	10000000	5.12
S259	Jute	Polyester	Maleic Anhydride	0.309	25.61	40.5	20.06	550.6	3.27	47.8	151.34	5.45	0.75	0.66	15.2	0.56	4554794	5.81
S260	Jute	Polyurethane	Alkaline	0.466	44.43	94.3	45.16	444.2	1.99	48.6	121.43	11.04	0.4	0.45	10.7	0.64	10000000	6.5
S261	Bamboo	PLA	Silane	0.508	44.49	48.7	68.96	624.3	3.28	79.6	313.81	29.21	0.11	0.71	9.8	6.74	985460	6.5
S262	Hemp	Polyester	Silane	0.161	5.82	85	41.65	696.1	2.28	56.7	85.07	4.09	0.32	0.5	5.4	0.11	10000000	3.48
S263	Jute	Epoxy	Silane	0.27	36.9	43	22.47	763.8	3.45	63.7	209.26	6.4	0.32	0.47	15.9	0.2	10000000	6.18
S264	Sisal	Polyurethane		0.17	24.8	40.1	14.78	485.3	2.57	56.6	73.13	2.72	0.46	0.71	18.8	3.6	514708	2.51
S265	Banana	PLA	Alkaline	0.184	18.96	3.3	13.29	419.2	3.2	73.8	155.47	5.06	0.56	0.56	13.6	0.19	10000000	3.8
S266	Flax	Vinyl Ester		0.526	10.21	-3.6	68.83	772.8	3.62	78.6	440.86	37.95	0.63	0.44	19.6	0.72	10000000	6.5
S267	Flax	Polyurethane	Alkaline	0.436	46.68	41.5	59	1178.5	1.76	37.1	439.82	18.92	0.52	0.73	8.3	0.21	1607066	6.5
S268	Coconut	PLA	Alkaline	0.336	22.02	48.8	5.22	139.3	3.12	51.7	44.85	2	0.34	0.67	1.5	1.76	1649064	2.96
S269	Bamboo	Epoxy	Alkaline	0.299	16.05	-1.6	47.71	540.5	2.86	73.3	244.51	16.25	0.18	0.63	12	1.88	3548062	6.5
S270	Flax	Epoxy	Alkaline	0.48	20.25	45	76.18	678.4	3.25	66.5	287.12	27.06	0.51	0.63	2	0.57	3172171	6.5
S271	Sisal	Polyester		0.555	30.6	-0.7	26.44	501.8	3.48	63.7	298.51	16.22	0.32	0.69	16.1	2.68	281854	6.5
S272	Flax	Epoxy		0.301	35.32	45.8	67.89	1036.2	2.83	63.4	178	11.39	0.42	0.65	10.1	1.63	938188	6.5
S273	Jute	PLA	Alkaline	0.314	26.38	45.3	21.37	790.9	3.01	50	214	6.13	0.6	0.5	9.5	0.2	10000000	4.92
S274	Sisal	PLA	Silane	0.466	39.64	45.7	32.66	579.2	2.92	59.8	216.95	10.76	0.34	0.66	2.3	3.42	2025261	6.5
S275	Sisal	Polyurethane	Maleic Anhydride	0.278	35.62	89.3	10.2	496.6	1.76	36.4	88.63	1.94	0.22	0.68	11.2	1.51	1020579	4.21
S276	Coconut	Polyester	Maleic Anhydride	0.196	9.17	40.5	4.33	150.4	2.85	58	64.25	2.48	0.61	0.45	6.8	1.14	10000000	2.67
S277	Jute	Polyurethane	Silane	0.344	6.11	-0.9	33.49	602.7	1.83	53.2	290.68	12.71	0.3	0.45	14.8	2.52	10000000	3.78
S278	Coconut	Vinyl Ester	Maleic Anhydride	0.294	17.95	47.4	5.48	158.8	3.01	83.8	84.08	2.96	0.13	0.59	7.4	3.8	6282410	3.76
S279	Pineapple	Epoxy	Silane	0.492	38.76	41.9	37.48	589.4	2.68	61.1	180.74	10.16	0.45	0.71	2.2	1.29	1249282	6.5
S280	Flax	Polyurethane	Alkaline	0.408	43.74	0.7	78.99	1473.1	1.63	53	761.79	33.22	0.33	0.53	3	0.69	10000000	6.5
S281	Sisal	Polyester		0.245	14.07	87.8	24.85	474.9	3.37	58.3	58.54	3.18	0.32	0.77	2.1	1	138881	3.22
S282	Hemp	Polyester	Silane	0.472	28.98	1	60.65	692.2	2.19	57.5	441.26	29.77	0.16	0.67	18.7	1.29	2794211	6.5
S283	Bamboo	Polyester	Silane	0.201	45.9	88	49.68	734.3	2.92	41.2	98.79	6.12	0.23	0.7	10	0.38	698442	5
S284	Bamboo	Vinyl Ester	Maleic Anhydride	0.383	5.95	-4.9	62.95	560.4	3.32	85.9	323.08	26.14	0.37	0.52	1.7	1.06	10000000	5.59
S285	Jute	PLA	Alkaline	0.314	33.28	92	33.55	513.1	3.54	51.9	104.09	6.44	0.64	0.77	4.9	2.4	373632	5.66
S286	Hemp	Polyester	Maleic Anhydride	0.414	33.82	-3.2	47.78	809.8	2.59	58.2	403.19	21.32	0.76	0.49	7.2	2.12	10000000	6.5
S287	Banana	Polyester		0.3	7.58	90.8	22.05	443.5	2.12	48.5	79.34	3.94	0.57	0.41	7.4	2.38	10000000	2.22
S288	Banana	PLA	Silane	0.351	45.95	45.8	24.73	383.7	3.19	79	142.04	6.92	0.66	0.75	9.7	0.97	2398659	6.5
S289	Banana	Vinyl Ester	Silane	0.21	12.13	93.2	12.22	532.1	3.52	85.4	99.36	2.65	0.32	0.56	10.6	2.74	8454165	3.21
S290	Banana	Polyester	Maleic Anhydride	0.343	13.06	-0.5	23.26	619.2	2.19	68.8	274.67	9.41	0.28	0.54	14.4	1.11	5083945	3.78
S291	Sisal	PLA	Maleic Anhydride	0.381	10.04	0.7	23.13	683.6	3.71	73.6	326.26	11.11	0.65	0.79	5.8	1.07	383790	3.97
S292	Bamboo	Polyester	Silane	0.241	17.56	5	46.65	658.2	2.66	55.3	218.87	13.27	0.14	0.63	2.6	0.25	2250108	5.56
S293	Banana	Epoxy		0.413	47.19	90.7	25.97	428.5	3.3	80.7	106.1	5.99	0.53	0.78	16	0.04	110689	5.86
S294	Bamboo	Polyester	Alkaline	0.595	32.51	3.5	50.11	756.9	2.36	41	561.12	30.78	0.67	0.41	18	0.04	10000000	6.5
S295	Bamboo	Epoxy	Alkaline	0.23	5.41	41.8	45.99	725.1	3.48	86.2	186.82	9.27	0.46	0.74	2.5	1.84	1915385	4.68
S296	Flax	PLA		0.222	48.5	90.5	55.19	840.1	3.69	54.8	73.79	4.9	0.46	0.68	16.9	0.59	383576	6.2
S297	Flax	Epoxy	Silane	0.258	27.1	2.1	73.59	964.6	3.28	79.2	324.96	21.41	0.1	0.71	10.8	2.27	756935	6.5
S298	Jute	Polyester	Alkaline	0.593	17.52	48.4	22.54	479.6	2.2	68.6	236.83	9.79	0.12	0.74	9.7	0.37	459887	5.8
S299	Flax	Vinyl Ester	Alkaline	0.48	37.51	-2.8	52.04	885.2	3.64	76	484.91	26.88	0.36	0.56	19.6	4.64	4373658	6.5
S300	Coconut	Polyurethane	Silane	0.422	13.23	-4.4	4.61	184.9	2.4	53	120.37	3.33	0.59	0.4	8.8	0.6	10000000	3.41
S301	Banana	Polyurethane		0.152	30.6	4.2	21.9	661.7	2.12	40	133.99	5.13	0.21	0.7	11.8	0.48	789953	3.39
S302	Pineapple	PLA		0.346	18.96	-3.8	42.69	469	3.1	63.7	201.45	16.8	0.56	0.42	9.5	1.21	10000000	6.28
S303	Hemp	Epoxy	Silane	0.422	42.54	2.6	49.97	653.8	2.63	86	358.21	22.6	0.29	0.72	5.8	2.6	714434	6.5
S304	Jute	Vinyl Ester	Alkaline	0.364	26.03	94.1	27.7	577.9	3.25	85.5	100.74	3.97	0.4	0.45	15.1	1.55	10000000	5.9
S305	Pineapple	Polyester	Maleic Anhydride	0.156	38.12	3.6	81.92	417	2.9	59.6	120.7	15.25	0.22	0.57	9.8	2.33	4364145	5.74
S306	Hemp	PLA	Silane	0.423	34.13	90.4	32.57	757.4	3.01	52.9	202.9	7.32	0.28	0.71	15.3	1.33	1465296	6.5
S307	Jute	Vinyl Ester	Maleic Anhydride	0.363	7.97	49.1	22	537.2	3.56	77.7	148.6	5.44	0.79	0.66	16.5	2.08	3868162	4.42
S308	Sisal	Polyester	Alkaline	0.386	11.18	3.8	31.04	414.6	3.37	64.6	234.52	14.06	0.27	0.62	4.7	0.16	2684013	4.13
S309	Banana	Polyester	Alkaline	0.391	13.4	-3.2	27.67	467.7	2.07	57.2	239.67	12.09	0.14	0.64	17	0.03	1254797	4.11
S310	Sisal	Epoxy	Silane	0.519	37.2	1.8	36.92	588.5	3.51	85.8	387.78	20.86	0.24	0.54	3.4	0.21	6876307	6.5
S311	Jute	Polyester	Silane	0.505	35.28	94.5	47.61	709.8	3.43	46.3	183.41	10.91	0.31	0.41	9.2	0.05	10000000	6.29
S312	Jute	PLA	Maleic Anhydride	0.35	46.03	91.5	35.68	562.2	3.55	59.3	102.54	5.31	0.26	0.46	14	1.35	10000000	6.35
S313	Sisal	PLA	Maleic Anhydride	0.233	45.31	4.5	24.11	540.7	3.48	55.7	178.36	8.29	0.24	0.65	5.2	1.18	1564239	5.97
S314	Pineapple	Polyester	Silane	0.498	11.36	44.5	40.86	483.1	2.36	44.9	168.35	12.17	0.61	0.74	11.4	0.14	1022863	3.07
S315	Banana	Epoxy		0.192	5.31	49.8	29.84	487.1	2.66	83.4	108.16	5.43	0.79	0.67	5.6	2.4	763542	2.81
S316	Flax	Polyester	Alkaline	0.325	47.32	3.7	71.63	831.4	3.37	59	360.39	25.53	0.62	0.5	2.3	0.47	10000000	6.5
S317	Flax	Epoxy	Maleic Anhydride	0.549	47.09	89.1	79.98	790.3	2.9	84.6	220.91	19.56	0.52	0.44	1.3	3.6	10000000	6.5
S318	Banana	Polyurethane		0.131	38.05	86	23.11	498.6	1.94	59.4	38.91	1.57	0.29	0.73	8.2	0.14	241605	2.94
S319	Pineapple	Vinyl Ester	Silane	0.564	27.35	44.8	41.01	532.2	3.6	82.5	194.82	12.61	0.14	0.64	19.7	0.67	2397249	6.5
S320	Hemp	Polyester		0.543	23.49	42.5	47.99	670.8	2.97	48.3	213.21	15.13	0.74	0.46	12.9	0.04	10000000	6.5
S321	Sisal	Vinyl Ester	Maleic Anhydride	0.532	23.3	85.2	30.77	623.9	3.42	75	190.1	8.54	0.58	0.78	13	0.86	157875	5.08
S322	Jute	Vinyl Ester		0.515	23.7	47.4	44.57	603	3.04	92.8	220.77	15.45	0.12	0.62	2	1.81	891591	6.5
S323	Jute	Polyester	Maleic Anhydride	0.397	37.37	40.8	42.3	759.5	2.73	68	212.79	10.05	0.25	0.5	16.8	0.93	10000000	6.5
S324	Banana	PLA		0.182	23.28	4.3	23.15	601.6	3.66	60.8	159.29	7.21	0.75	0.45	8.3	0.04	10000000	3.63
S325	Sisal	PLA		0.459	39.96	85	24.47	698.8	3.21	56.6	161.55	5.96	0.39	0.44	10.7	0.04	6627315	5.39
S326	Banana	Polyester		0.11	44.57	88.4	22.79	370.5	2.24	63.7	41.25	1.91	0.1	0.67	16.7	0.24	385341	2.88
S327	Flax	Epoxy		0.522	11.27	92.7	73.74	780.8	3.9	84.8	206.33	18.61	0.44	0.76	18.2	0.14	102570	6.5
S328	Sisal	PLA		0.289	48.42	91.5	36.04	599.8	2.81	67	102.29	5.76	0.11	0.78	1.8	0.23	103543	5.2
S329	Banana	Polyurethane	Alkaline	0.434	10.65	2.7	11.77	687	2.63	48.4	370.07	6.6	0.44	0.46	13.3	0.28	10000000	2.96
S330	Banana	PLA	Maleic Anhydride	0.589	27.58	48.7	31.11	671.6	3.1	50	265.16	10.27	0.46	0.67	16.5	0.45	2108528	6.24
S331	Jute	Polyurethane	Maleic Anhydride	0.278	40.5	1.4	24.45	571	2.63	47.8	210.66	8.69	0.26	0.69	17.6	0.2	1463389	6.18
S332	Flax	Epoxy		0.196	26.35	94.5	75.4	1348.7	3.21	74.7	122.17	6.6	0.47	0.56	17.1	1.02	1894889	4.69
S333	Sisal	PLA	Maleic Anhydride	0.343	20.03	42.4	18.37	563.2	3.11	51.1	158.55	5.07	0.76	0.52	4.2	0.93	10000000	3.81
S334	Flax	Epoxy	Alkaline	0.329	39.18	40.8	77.51	1125.1	3.58	88.4	357.55	20.8	0.56	0.5	10.3	0.51	10000000	6.5
S335	Banana	PLA	Silane	0.241	17.04	44.9	21.08	448.1	3.18	77.7	126.99	5.22	0.16	0.48	18.9	5.63	10000000	3.85
S336	Sisal	PLA	Silane	0.519	43.94	90.1	11.25	405.4	3.56	66.2	101.46	2.88	0.31	0.46	6.4	0.71	8527653	6.5
S337	Sisal	Vinyl Ester	Maleic Anhydride	0.591	38.32	92.8	24.67	415.1	3.76	84.5	100.56	5.43	0.22	0.6	10.3	1.47	722050	6.5
S338	Hemp	Vinyl Ester	Maleic Anhydride	0.108	37.85	-2.5	55.03	569.1	3.11	71.3	140.11	8.72	0.44	0.56	19.7	0.09	10000000	6.5
S339	Hemp	Vinyl Ester		0.266	37.54	-2.9	35.43	601	3.63	77.4	211.33	12.08	0.18	0.79	1.4	2.43	200902	6.5
S340	Banana	PLA	Alkaline	0.178	15.95	4.6	30.24	521.9	3.06	73	161.58	7.9	0.53	0.4	18	1.11	10000000	4.65
S341	Bamboo	Vinyl Ester	Silane	0.566	9.72	41.5	51.5	552.9	3.57	74.8	217.73	16.46	0.36	0.55	3.9	2.4	10000000	5.55
S342	Sisal	Vinyl Ester	Silane	0.292	48.74	91.4	30.47	627.1	3.08	83.6	90.69	3.69	0.56	0.75	18	3.78	848024	6.29
S343	Sisal	PLA	Maleic Anhydride	0.158	22.49	91.2	37.27	652.8	3.65	54.7	83.03	4.44	0.56	0.73	5.1	0.19	864364	3.17
S344	Coconut	Polyester		0.432	25.37	45.9	5.13	181	2.29	64.8	79.84	2.51	0.56	0.5	7.9	2.78	6107788	3.81
S345	Coconut	Epoxy	Alkaline	0.326	11.43	94.6	4.74	121.4	3.51	81.1	30.81	1.19	0.6	0.8	14.3	0.52	314835	3.4
S346	Bamboo	PLA	Maleic Anhydride	0.284	28.67	88.6	60.97	823.9	3.73	71.7	128.63	8.46	0.47	0.67	6.1	0.49	1373169	6.5
S347	Coconut	Polyester		0.575	23.39	40.5	4.34	135.2	2.36	62.3	65.83	2.23	0.13	0.69	11.2	1.07	352743	4.32
S348	Banana	PLA	Silane	0.309	8.29	44.1	26.62	509.1	2.81	54.5	176.21	7.99	0.59	0.51	20	0.29	10000000	3.22
S349	Flax	Vinyl Ester		0.371	33.32	45.8	78.07	1421	3.53	78.5	315.7	17.54	0.35	0.47	10.6	2.66	10000000	6.5
S350	Flax	PLA	Silane	0.546	37.98	94.9	54.22	998.7	3.53	69	320.18	14.66	0.29	0.73	9.1	1.57	577279	6.5
S351	Pineapple	PLA	Alkaline	0.202	44.3	1.6	44.65	443	3.55	56.2	140.24	11.84	0.47	0.41	8.9	0.53	10000000	6.47
S352	Banana	Polyester	Silane	0.353	49.48	86.4	19.83	417.4	2.58	63.5	77.17	3.04	0.34	0.63	3	1.96	2111146	6.05
S353	Hemp	Polyurethane	Silane	0.157	10.68	42.7	49.37	572.3	2.2	59.1	117.83	7.24	0.11	0.69	1.6	1.36	4005124	3.96
S354	Flax	Polyurethane	Silane	0.215	35.83	-2.3	52.12	1440.6	1.57	46.1	414.12	12.45	0.58	0.78	6.1	2.5	1595095	6.5
S355	Sisal	Epoxy	Alkaline	0.425	38.92	-3.8	14.65	547.4	3.43	60.3	319.97	8.2	0.47	0.45	12.3	0.99	10000000	6.1
S356	Hemp	Polyurethane	Alkaline	0.453	15.72	4.7	33.2	716.1	2.51	36	359.59	16.42	0.19	0.55	1.5	0.38	2809443	5.43
S357	Jute	Polyurethane	Silane	0.203	44.33	48	27.9	484.7	2.77	34.7	82.69	4.38	0.46	0.49	17.1	1.95	10000000	4.89
S358	Coconut	PLA	Maleic Anhydride	0.263	14.92	-2.5	5.93	141.5	2.99	74.1	97.14	3.76	0.57	0.76	9.7	1.4	997121	3.33
S359	Jute	Polyester	Maleic Anhydride	0.475	19.28	0.9	53.43	496.1	2.08	62.6	300.61	26.48	0.11	0.7	14.5	0.68	834874	6.11
S360	Hemp	Vinyl Ester		0.38	22.39	2.5	32.4	681.7	3.78	90.6	310.48	14.66	0.48	0.58	4.2	1.52	1567209	6.5
S361	Jute	Vinyl Ester	Alkaline	0.435	23.46	92.2	36.9	556.1	3.56	85.4	105.5	5.52	0.3	0.5	7.8	0.29	10000000	6.5
S362	Bamboo	Epoxy	Silane	0.283	41.32	-0.3	62.25	528.5	2.79	62.6	224.32	19.62	0.28	0.73	18.1	2.28	2395359	6.5
S363	Banana	Polyester	Maleic Anhydride	0.463	10.1	1.5	25.84	506.1	2.11	50.4	316.71	13.09	0.65	0.71	19.5	0.5	2012026	4.3
S364	Pineapple	Epoxy	Maleic Anhydride	0.405	16.51	44.5	77.23	603.5	2.9	72.3	249.2	25	0.63	0.72	10.4	3.38	1559710	6.5
S365	Jute	PLA	Alkaline	0.175	7.95	-2	31.62	697.8	3.69	72.7	187.88	8.58	0.5	0.58	7.6	2.06	4308860	3.56
S366	Bamboo	PLA	Maleic Anhydride	0.515	30.71	-2.5	66.24	508.1	3.66	59.3	329.69	35.91	0.49	0.61	13.5	0.4	2793531	6.5
S367	Sisal	Polyester	Alkaline	0.308	17.76	47.4	19.99	490.8	2.86	62.4	159.86	6.06	0.56	0.54	16.4	0.52	10000000	4.28
S368	Pineapple	Polyurethane	Maleic Anhydride	0.349	24.74	48.2	71.3	417.1	1.8	38.7	128.68	16.37	0.7	0.57	2.7	0.86	10000000	6.5
S369	Bamboo	Polyurethane		0.529	26.33	40.1	54.89	571.4	1.73	56.7	235.42	21.76	0.39	0.46	13.6	1.85	9231896	6.5
S370	Jute	Epoxy	Alkaline	0.44	8.33	95	26.15	471	2.76	88.9	118.33	5.13	0.61	0.45	10.8	1.33	10000000	4.17
S371	Bamboo	Polyester		0.372	30.19	3.8	47.93	868.4	2.25	52.9	350.87	19.24	0.33	0.45	17.5	1.52	10000000	6.5
S372	Jute	Epoxy	Silane	0.376	31.95	-1	24.37	442.6	3.12	70	246.62	11.11	0.64	0.78	17.4	1.25	809168	6.5
S373	Bamboo	PLA		0.363	7.57	91.3	60.42	589.8	3.76	74.7	81.66	7.79	0.36	0.61	16	2.56	626754	4.51
S374	Jute	Polyurethane		0.218	46.96	1	22.1	607	2.47	37	157.61	6.75	0.67	0.72	18.7	2.21	506956	4.54
S375	Hemp	Polyester	Alkaline	0.282	22.56	46.2	66.38	617.8	2.18	42.6	144.15	12.86	0.21	0.79	18.4	0.27	566975	5.88
S376	Pineapple	Epoxy	Silane	0.491	5.87	90.1	73.28	453.1	2.84	86.2	130.83	16.57	0.61	0.8	13	0.69	174982	4.82
S377	Bamboo	PLA		0.141	32.9	43.3	35.44	537.6	3.5	50.9	78.32	5.3	0.3	0.59	4.4	1	2931644	4.8
S378	Flax	PLA		0.565	22.26	44.8	75.77	1166	3.28	70.4	496.8	32.24	0.18	0.45	16.2	1.13	8016564	6.5
S379	Coconut	PLA		0.342	23.72	-4.4	4.2	185	3.47	65.9	104.34	3.72	0.75	0.66	8.2	2.11	682601	4.25
S380	Hemp	Vinyl Ester	Silane	0.12	23.14	2	49.01	661	3.1	93.7	180.18	8.6	0.55	0.53	2.8	0.84	10000000	6.5
S381	Flax	Polyurethane	Maleic Anhydride	0.123	30.48	3.8	52.79	1021.3	1.82	57.3	203.88	8.11	0.2	0.68	19.5	2.35	3268596	6.47
S382	Coconut	PLA		0.366	22.99	94.3	4.22	126.1	3.65	62.4	34.35	1.6	0.71	0.57	14.1	3.5	1424945	3.16
S383	Bamboo	Epoxy	Maleic Anhydride	0.486	6.75	45.1	71.22	684.5	3.82	61.2	328.12	27.07	0.6	0.54	7.2	0.96	10000000	5.02
S384	Hemp	Polyester	Silane	0.434	46.02	3.2	43.84	842.6	3.04	51.6	435.41	20.73	0.27	0.66	8.4	0.69	922657	6.5
S385	Flax	Polyester	Alkaline	0.455	5.95	4	71.01	961.6	2.46	65.8	491.38	33.62	0.15	0.76	5.3	2.02	319704	6.03
S386	Sisal	Epoxy	Alkaline	0.23	33.63	-0.5	20.45	593.8	3.5	83.5	209.21	7.39	0.69	0.51	9.5	1.16	10000000	5.76
S387	Flax	Epoxy		0.344	44.52	-2	62.12	1014.1	3.18	76.7	385.64	23.43	0.43	0.51	9.8	3.28	6354241	6.5
S388	Banana	PLA	Maleic Anhydride	0.349	11.97	90.2	30.11	656.7	3.61	51.7	92.37	3.88	0.11	0.41	19.5	0.38	10000000	2.69
S389	Jute	Vinyl Ester	Silane	0.109	34.43	87.8	30.84	528	3.36	71.1	57.52	2.74	0.13	0.8	10.2	2.12	739723	3.3
S390	Jute	Polyurethane	Silane	0.462	14.54	89.1	40.02	763	1.59	50.8	168.15	7.87	0.23	0.61	18.3	2.45	1192365	4.54
S391	Pineapple	Epoxy		0.262	47.53	94.1	81.25	567.1	3.88	65.9	89.77	10.99	0.49	0.61	15.5	0.01	792166	6.5
S392	Jute	Epoxy	Silane	0.413	45.1	44.4	48.8	607.3	3.84	68.1	191.62	13.32	0.53	0.71	3	4.92	2226388	6.5
S393	Hemp	Polyurethane	Silane	0.319	32.5	3.6	59.99	583.9	2.65	41.4	248.46	20.96	0.42	0.5	5.6	0.99	10000000	6.5
S394	Hemp	Polyurethane		0.257	26.85	4.2	50.2	611.7	2.23	44.6	187.92	14.58	0.51	0.55	10.5	1.39	3147291	6.11
S395	Sisal	Polyester	Silane	0.285	11.1	40.8	36.36	670.8	3.14	52.6	145.16	6.57	0.74	0.52	10.3	0.87	10000000	3.6
S396	Bamboo	Epoxy		0.569	46.05	4.7	60.63	671.6	3.79	76.4	413.14	36.12	0.41	0.62	19.4	0.44	642991	6.5
S397	Jute	Epoxy	Silane	0.269	26.3	92	44.34	730.2	2.53	78	106.62	5.46	0.22	0.7	19.4	2.27	437608	5.26
S398	Flax	Epoxy	Silane	0.233	45.68	43.9	74.51	967.9	3.68	69.8	219.7	14.58	0.28	0.79	19.7	3.88	520086	6.5
S399	Jute	Vinyl Ester	Maleic Anhydride	0.421	6.05	48.8	24.92	649	3.46	71.3	223.22	8.13	0.31	0.44	15.4	1.4	10000000	4.12
S400	Flax	Vinyl Ester		0.581	29.63	-0.1	53.87	987.3	3.29	86	603.47	32.67	0.21	0.79	4	1	129614	6.5
S401	Hemp	Polyester	Silane	0.457	26.6	-4.7	31.57	779.2	2.1	69.7	457.92	15.57	0.78	0.61	6.8	0.68	2722316	6.5
S402	Coconut	PLA	Silane	0.471	34.77	86.9	4.47	124	3.32	60.6	41.01	1.66	0.5	0.49	17.4	4.28	8708513	4.48
S403	Coconut	Epoxy		0.164	10.53	44.7	4.34	180.8	3.24	76.3	74.31	2.72	0.59	0.78	7.3	0.06	404364	3.04
S404	Hemp	PLA		0.197	37.93	-0.1	54.17	592.3	3.43	53	156.7	13.44	0.51	0.48	18.1	1.68	10000000	5.78
S405	Sisal	Epoxy	Silane	0.315	12.87	48.4	29.93	424	2.54	70.5	130.97	7.57	0.51	0.65	6.4	3.38	3847448	4.31
S406	Flax	PLA	Alkaline	0.443	16.25	46.3	59.98	664.1	3.31	64.9	217.82	17.91	0.21	0.59	10.6	1.32	2794896	5.11
S407	Hemp	Polyester	Silane	0.252	13.18	46.2	59.37	569.3	2.83	55.8	159.77	12.16	0.41	0.48	13.4	0.24	10000000	5.01
S408	Sisal	Vinyl Ester		0.548	14.48	-4.9	31.39	652.7	3.6	93.9	396.74	18.84	0.12	0.76	15.7	0.9	132310	6.48
S409	Banana	Polyurethane	Alkaline	0.319	17.05	93.7	16.81	670.3	1.83	44.4	100.85	2.48	0.8	0.64	8.7	0.38	1697106	2.74
S410	Coconut	Epoxy		0.509	6.73	90.1	4.69	131.1	3.81	73.4	39.85	1.65	0.38	0.6	13.7	0.02	362778	2.85
S411	Flax	Polyurethane	Maleic Anhydride	0.4	41.34	89	56.39	1201.9	1.59	55.5	281.57	10.96	0.34	0.63	17.4	0.12	2077320	6.5
S412	Coconut	Polyester		0.565	42.66	-0.1	5.57	146	2.82	62.5	108.98	4.37	0.77	0.71	10.3	0.62	380157	6.5
S413	Jute	Polyurethane	Silane	0.462	17.33	1.4	44.55	715.6	2.15	55.2	414.76	21.72	0.28	0.43	3.3	0.38	10000000	5.16
S414	Jute	PLA	Alkaline	0.309	38.68	-4.5	43.17	585.9	3.75	62.3	251.27	15.93	0.65	0.5	16.8	1.83	10000000	6.5
S415	Coconut	Polyester	Maleic Anhydride	0.468	34.87	92.2	4.73	163.4	3.23	41.1	47.89	1.77	0.45	0.76	18.5	0.09	361497	4.76
S416	Hemp	Epoxy	Maleic Anhydride	0.286	37.4	-3.8	37.68	844	3.28	62.2	333	13.11	0.47	0.67	8.9	1.97	3580470	6.5
S417	Bamboo	Epoxy	Silane	0.26	35.16	91.2	46.04	724.2	3.85	71.9	121.95	6.65	0.34	0.48	7	0.3	10000000	6.5
S418	Bamboo	Vinyl Ester		0.465	20.63	46.5	49.65	991.8	3.39	85.1	347.25	17.43	0.72	0.58	18.1	2.08	2102821	6.5
S419	Banana	PLA	Alkaline	0.547	48.85	-0.6	22.2	379.9	3	59.6	248.6	13.5	0.28	0.47	14.1	1.08	10000000	6.5
S420	Bamboo	Polyurethane		0.421	6.73	92.8	50.41	884.9	2.4	56.1	164.45	9.32	0.45	0.54	6.3	1.54	1433814	4.08
S421	Jute	Polyester	Silane	0.361	18.12	-4.5	46.15	524.7	2.14	63	257.86	18.05	0.76	0.61	12.7	0.99	3511015	6.5
S422	Banana	Epoxy		0.331	43.02	-2.2	21.3	617.9	2.57	60.9	243.65	8.77	0.8	0.7	13.2	0.66	620027	5.5
S423	Coconut	Vinyl Ester	Alkaline	0.324	8.26	-3.6	4.22	165.4	3.33	74.4	116.38	3.62	0.59	0.46	13.2	0.08	10000000	3.26
S424	Sisal	PLA	Maleic Anhydride	0.364	11.35	3.1	26.51	449.2	3.47	52.4	232.99	11.85	0.16	0.65	18.4	0.35	2693943	3.18
S425	Flax	Vinyl Ester	Maleic Anhydride	0.107	46.46	-0.5	68.08	1103.5	3.54	94	209.05	10.43	0.67	0.76	10.9	1.25	706811	6.5
S426	Bamboo	Epoxy	Silane	0.412	17.71	93.4	45.34	874.8	2.95	87.7	215.67	9.19	0.55	0.54	9.9	2.93	8227025	6.46
S427	Hemp	Epoxy	Maleic Anhydride	0.107	47.51	44	54.14	876.9	2.9	88.6	99.29	4.54	0.7	0.6	13.9	0.75	9049221	6.5
S428	Flax	Polyurethane		0.435	19.33	-3.9	53.1	988.4	1.79	31.7	447.96	24.12	0.6	0.74	5.9	0.03	262938	4.88
S429	Flax	Polyurethane	Silane	0.383	20.95	0.4	61.77	964.7	1.74	43.1	425.1	24.76	0.6	0.62	17.2	3.98	3338095	6.5
S430	Coconut	Epoxy	Alkaline	0.535	30.57	47.3	5.83	129.5	3.8	61	63.01	2.81	0.19	0.67	17	0.39	1799658	6.07
S431	Jute	Polyurethane	Maleic Anhydride	0.168	13.85	42.9	54.46	519.1	1.74	42.9	102.22	7.77	0.11	0.63	8.6	0.7	5779622	4.19
S432	Banana	Polyurethane	Alkaline	0.318	15.09	-4.6	13.04	491	1.64	54.7	204.12	5.26	0.14	0.58	11.4	3.28	2661043	3.28
S433	Banana	PLA	Maleic Anhydride	0.454	26.74	92.1	27.28	370.2	3.02	58.1	79.35	4.57	0.44	0.5	17.8	1.29	10000000	5.77
S434	Sisal	PLA	Silane	0.316	35.59	-2.6	14.18	423.9	3.45	71.4	219.64	6.84	0.58	0.45	3.2	0.79	10000000	6.3
S435	Banana	Epoxy	Maleic Anhydride	0.511	39.62	4.8	9.16	549.3	4	86.7	379.37	6.63	0.13	0.58	3.1	0.65	4037749	6.5
S436	Bamboo	Vinyl Ester	Alkaline	0.495	34.86	49.5	72.42	575.2	3.42	86.7	254.51	28.69	0.14	0.64	2.1	3.36	934308	6.5
S437	Bamboo	Vinyl Ester		0.113	35.97	-0.8	41.92	960.9	3.72	82.9	181.7	8.04	0.73	0.79	13.1	0.26	299094	6.33
S438	Banana	Polyurethane		0.477	25.12	43.2	22.61	548.2	2.39	57.4	229.24	9.49	0.69	0.52	13.5	0.22	3494063	5.13
S439	Jute	Vinyl Ester		0.46	35.93	4.9	21.98	669.1	3.07	86.9	345.62	11.77	0.17	0.56	2.2	2.58	1385460	6.5
S440	Pineapple	Polyester	Alkaline	0.409	25.53	-2.9	35.5	576.3	3.12	46.4	310.7	16.36	0.27	0.53	12.2	0.91	10000000	6.21
S441	Flax	Polyurethane		0.497	9.45	42.7	53.07	1269.7	2.72	56.6	484.89	20.59	0.67	0.61	2	0.92	1221910	4.21
S442	Coconut	Epoxy	Silane	0.188	48.21	93	4.51	195.9	3.33	79	51.68	1.75	0.38	0.53	5.5	0.98	7004951	3.74
S443	Flax	Vinyl Ester	Alkaline	0.22	10.85	2.3	64.58	882.4	3.47	79.2	267.71	16.94	0.58	0.73	5.7	1.41	627880	5.8
S444	Pineapple	PLA		0.308	43.27	48.6	43.98	500.1	3.71	52.5	127.06	10.88	0.41	0.63	19.5	1.14	1176826	6.5
S445	Banana	Polyester	Silane	0.314	13.89	47.7	25.55	438.6	2.61	48.4	122.77	6.47	0.45	0.52	19.5	1.63	10000000	2.66
S446	Flax	Vinyl Ester		0.269	9.85	94.3	70.44	657.2	3.78	79.3	87.8	8.24	0.71	0.49	15.8	1.41	4513279	5.3
S447	Jute	Polyurethane	Alkaline	0.301	6.63	49.5	48.83	441.3	1.83	46	144.55	11.81	0.12	0.52	18.5	0.58	10000000	3.26
S448	Sisal	PLA		0.34	27.11	-0.2	32.66	640.8	3.24	55.8	250.32	13.24	0.36	0.55	2	1.74	1756961	5.06
S449	Coconut	Epoxy	Maleic Anhydride	0.199	11.04	3.7	4.41	146.8	3.99	75.7	93.53	4.07	0.31	0.4	5.3	0.62	10000000	3.21
S450	Coconut	Polyurethane		0.444	30.52	40	4.94	190	2.07	58.4	84.96	2.48	0.75	0.44	8.7	2.21	10000000	4.59
S451	Jute	PLA	Alkaline	0.589	37.7	3.7	24.4	635.7	3.35	60.8	454.74	15.76	0.23	0.44	18.1	0.65	10000000	6.5
S452	Bamboo	Polyurethane	Silane	0.555	9.58	41.5	44.73	795.4	1.93	50.1	431.39	18.98	0.6	0.67	1.5	0.8	4296887	5.18
S453	Pineapple	Epoxy	Maleic Anhydride	0.497	8.85	89.8	73.34	414.2	3.41	74.4	115.4	15.22	0.73	0.41	7.1	1.36	10000000	5.68
S454	Flax	Epoxy		0.113	20.1	-4.7	76.93	1002.4	3.85	80.2	184.21	12.13	0.61	0.72	16.1	0.2	679544	5.7
S455	Bamboo	Polyurethane	Maleic Anhydride	0.521	32.8	40.3	44.05	589.3	1.78	31.2	225.39	14.88	0.68	0.72	5.9	1.85	567034	6.5
S456	Bamboo	Polyester	Alkaline	0.573	46.84	93.7	54.86	532.5	3.04	46.2	126.69	10.64	0.62	0.74	10.4	0.21	704113	6.5
S457	Coconut	Polyurethane		0.383	22.93	88.4	5.76	123.6	1.53	30.4	29.44	1.41	0.53	0.63	4.1	0.2	594296	2.63
S458	Jute	Epoxy	Maleic Anhydride	0.517	20.66	0.3	38.1	705.4	2.85	73.6	460.85	21.06	0.14	0.46	16.4	0.21	10000000	6.5
S459	Flax	Polyurethane	Maleic Anhydride	0.445	32.35	45.8	55.12	1196.6	2.05	45.4	393.59	14.81	0.37	0.47	5.3	1.29	10000000	6.5
S460	Flax	Vinyl Ester	Silane	0.578	39.5	92.5	61.01	885.3	3.22	90.2	320.73	17.19	0.22	0.43	12	0.66	10000000	6.5
S461	Bamboo	Polyurethane	Alkaline	0.355	22.1	-1.6	42.47	872.9	2.65	39.5	356.77	16.78	0.8	0.71	15.5	4.66	1457574	6
S462	Coconut	PLA	Alkaline	0.255	10.26	-5	4.84	135.3	3.07	64.9	86.81	3.52	0.71	0.41	14.5	0.07	10000000	3.19
S463	Sisal	Polyurethane		0.427	23.73	0.9	27.45	619.2	1.86	56.9	295.77	12.79	0.28	0.79	6.9	0.42	120540	5.8
S464	Pineapple	Polyurethane	Silane	0.443	39.15	48	45.35	464	1.88	30.5	142.42	11.65	0.8	0.5	9.3	1.1	10000000	6.5
S465	Flax	Polyester		0.178	22.64	-2.5	56.95	763.1	2.14	55.4	177.31	11.88	0.75	0.77	14.7	2.18	255911	5.22
S466	Bamboo	PLA		0.589	49.74	-3.6	66.09	893.5	3.73	70	547.2	40.46	0.12	0.75	11.5	1.41	154749	6.5
S467	Flax	Polyurethane	Silane	0.426	37.07	40.5	64.67	1314.5	1.96	34.9	376.12	15.26	0.2	0.57	10.2	0.46	10000000	6.5
S468	Bamboo	Polyurethane	Maleic Anhydride	0.584	9.27	90.6	74.52	792.9	2.65	44.1	267.26	20.57	0.65	0.62	7.2	0.22	1477832	6.14
S469	Hemp	Vinyl Ester		0.148	46.16	-1.4	40.28	782.5	3.29	77.2	179.22	8.75	0.15	0.47	19.9	1.24	10000000	6.5
S470	Hemp	PLA	Silane	0.371	46.36	-1.9	69.97	643.8	3	58.4	314.29	27.85	0.24	0.78	9.4	0.29	410250	6.5
S471	Jute	PLA	Silane	0.543	14.97	3	45.79	640.6	3.11	54.4	447.43	26.26	0.2	0.71	16.2	1.16	1089294	6.14
S472	Banana	Polyester		0.457	43.76	48.8	15.9	501.1	2.23	51.1	170.7	5.69	0.44	0.65	2.5	1	779600	6.5
S473	Jute	PLA		0.107	12.25	3.4	29.09	572.2	3.6	60.4	112.28	6.34	0.51	0.79	13.1	2.69	160862	3.24
S474	Coconut	Polyurethane	Alkaline	0.505	30.01	89.6	5.07	155.9	1.86	38	34.21	1.11	0.52	0.64	16.7	0.83	806083	3.91
S475	Sisal	Polyester	Maleic Anhydride	0.35	10.04	-0.5	10.03	549.4	2.65	52.4	254.51	5.23	0.48	0.48	4	3.19	10000000	3.04
S476	Banana	Polyester	Alkaline	0.132	14.95	90	11.45	358.2	3.06	56	35.4	1.4	0.25	0.42	7.2	0.23	10000000	2.75
S477	Hemp	Polyurethane	Silane	0.194	24.26	-2.4	52.94	874.8	2.27	44.1	238.03	12.1	0.11	0.61	12.5	4.94	6567579	4.92
S478	Bamboo	Polyurethane	Silane	0.532	35.33	92.2	58.64	845.8	2.66	55.4	237.53	12.94	0.66	0.52	13.6	0.83	10000000	6.5
S479	Flax	Vinyl Ester	Maleic Anhydride	0.462	23.17	42.8	61.73	672	3.31	94.6	262.98	20.53	0.22	0.7	5.8	0.91	683387	6.5
S480	Jute	Polyurethane	Silane	0.115	32.79	89.8	32.64	485.3	2.51	55	51.13	2.68	0.75	0.68	15.2	0.33	2569715	3.18
S481	Coconut	Vinyl Ester	Silane	0.549	12.4	40.7	4.07	162.8	3.68	82.3	85.91	2.34	0.12	0.5	11.2	3.57	10000000	4.12
S482	Banana	Polyester	Alkaline	0.529	18.9	-0.6	31.15	530.7	2.17	50.2	352.55	17.5	0.42	0.41	3.2	0.31	10000000	4.52
S483	Hemp	Polyester		0.179	39.39	44.8	34.92	621.1	3.15	41.2	89.24	5.48	0.79	0.67	17	0.8	1071477	5.2
S484	Hemp	Vinyl Ester		0.48	19.13	87.4	45.42	737	3.11	80.4	181.82	10.96	0.54	0.52	19.4	1.82	1546530	6.31
S485	Coconut	Polyester	Silane	0.433	18.9	0.8	4.04	178.6	2.36	66.3	133.18	3.09	0.74	0.42	11.9	2.88	10000000	5.01
S486	Bamboo	Epoxy	Alkaline	0.348	11.49	41.2	73.75	807.8	3.26	84.5	245.25	19.71	0.25	0.43	11.9	1.46	10000000	5.45
S487	Banana	Polyester	Silane	0.458	15.09	40	22.04	507.8	2.56	46.4	167.42	6.84	0.75	0.45	2.8	0.61	10000000	4.27
S488	Hemp	Epoxy	Silane	0.3	13.31	48.3	33	880.2	2.98	77.4	280.68	9.27	0.79	0.6	1.2	0.23	8963307	5.67
S489	Sisal	Polyurethane	Maleic Anhydride	0.156	11.65	47.3	33.05	533.1	2.13	45.4	90.39	4.57	0.64	0.75	5.1	0.13	2119624	2.85
S490	Coconut	PLA		0.103	31.66	-3.8	5.29	127	3.47	68.3	74.12	3.65	0.79	0.56	5.3	0.28	4234438	3.3
S491	Banana	Vinyl Ester	Maleic Anhydride	0.157	19.15	88	27.78	356.8	3.46	76.9	48.25	2.68	0.7	0.71	18.7	0.42	1678032	3.29
S492	Jute	Polyester	Silane	0.492	13.64	89.5	22.34	446.6	3.1	57.1	104.07	4.46	0.11	0.62	13.6	1.34	1662094	3.74
S493	Hemp	Vinyl Ester	Alkaline	0.444	21.76	2.5	67.7	836.3	3.56	79.4	477.31	32.02	0.55	0.65	11.5	0.02	1648312	6.5
S494	Banana	Vinyl Ester	Maleic Anhydride	0.148	47.83	4.8	23.12	472.5	3.58	80.9	147.14	6.48	0.18	0.77	18.4	1.12	676992	6.5
S495	Coconut	Epoxy		0.43	46.15	40.7	4.97	144.4	2.91	86.1	71.69	2.49	0.17	0.73	1.7	1.61	435589	4.72
S496	Banana	Polyurethane	Silane	0.274	36.96	45.6	31.63	402.7	2.41	49	103.12	6.54	0.12	0.61	8.4	1.29	8904681	4.67
S497	Bamboo	Vinyl Ester	Maleic Anhydride	0.596	46.74	86.1	48.3	790.5	3.75	87.8	290.8	14.01	0.69	0.8	6.6	0.66	475143	6.5
S498	Coconut	Polyester	Alkaline	0.353	6.37	3.6	5.05	123.6	3.25	61.6	92.22	3.89	0.29	0.61	3	1.62	6701062	3.3
S499	Sisal	Epoxy	Silane	0.265	11.22	3.5	34.34	435.9	2.65	78	194.62	11.04	0.66	0.42	8.2	0.05	10000000	4.59
S500	Banana	PLA	Silane	0.458	11.09	49.3	13.73	369.4	3.5	74.1	164.69	5.48	0.66	0.57	10.4	0.46	10000000	3.62
S501	Banana	Polyester		0.334	34.58	4.6	20.84	592.9	3.41	47.5	225.6	9.23	0.73	0.69	12.1	1.75	419330	5.35
S502	Sisal	Polyester	Silane	0.261	26.66	49.4	23.74	418.9	2.95	52.6	130.22	6.17	0.47	0.64	1.6	0.28	9241218	4.09
S503	Hemp	Polyurethane	Maleic Anhydride	0.163	46.97	-1.8	49.86	646.9	1.93	36.6	149.5	9.75	0.27	0.62	3.1	4.06	3955317	5.86
S504	Coconut	Polyurethane	Maleic Anhydride	0.116	8.42	1	4.33	134.5	1.56	35.7	50.53	1.88	0.48	0.64	18.8	0.01	6904514	1.86
S505	Flax	Polyurethane		0.507	45.68	94.3	67.12	1451.1	2.75	50.4	289.63	13.75	0.67	0.73	2.8	2.01	128734	6.5
S506	Bamboo	Polyester	Silane	0.443	40.64	49.1	75.99	923.3	2.49	56.1	259.67	18.52	0.76	0.43	8.6	0.04	10000000	6.5
S507	Coconut	PLA	Silane	0.351	28.44	92.4	4.04	128	3.53	61	40.57	1.63	0.43	0.45	18.6	0.91	10000000	3.46
S508	Coconut	Vinyl Ester		0.218	25.16	-0.5	5.54	146.2	3.2	77.6	91.19	3.71	0.24	0.52	1.8	1.51	3901719	3.72
S509	Coconut	Vinyl Ester	Silane	0.486	24.56	46.3	4.62	161.8	3.12	77.2	83.52	2.36	0.67	0.42	6.6	0.49	10000000	5.82
S510	Pineapple	Epoxy	Silane	0.598	45.2	48.3	64.44	580.5	3.41	74	301.98	25.56	0.67	0.77	17	1.55	953405	6.5
S511	Bamboo	Polyurethane	Alkaline	0.501	47.45	-2.3	67.93	582.4	1.68	37.6	338.28	34.85	0.45	0.74	10.6	2.07	423231	6.5
S512	Flax	Polyester	Maleic Anhydride	0.401	27.19	88.7	55.47	1448.1	2.92	52.9	246.79	8.2	0.55	0.69	5	3.24	1418723	6.5
S513	Pineapple	Epoxy	Silane	0.365	11.2	-2.9	74.64	572.9	3.51	76.2	278.31	29.48	0.54	0.79	6.9	0.93	403253	6.5
S514	Pineapple	PLA	Alkaline	0.214	42	40.8	74.02	495.2	3.49	65.6	94.97	10.89	0.65	0.73	4.1	2.89	1885178	6.5
S515	Pineapple	Polyester	Maleic Anhydride	0.322	33.47	40.5	49.01	402.7	2.61	66.3	127.4	11.81	0.71	0.43	5.7	1.78	10000000	5.94
S516	Pineapple	PLA		0.331	29.71	0.8	41.06	519.5	3.56	66.2	215.18	15.98	0.6	0.44	13	0.51	10000000	6.5
S517	Banana	Epoxy	Silane	0.184	23.32	43	15.33	664.3	2.58	61.8	143.72	3.6	0.14	0.64	2.7	1.81	7089245	3.21
S518	Pineapple	Polyester	Silane	0.288	49.29	2.8	67.95	466	3.23	45.7	182.96	21.85	0.3	0.74	9.2	2.65	1067921	6.5
S519	Coconut	Polyester	Silane	0.219	22.1	-4.6	4.29	135.1	2.67	58.8	83.04	3.03	0.78	0.69	7.1	0.58	3794069	3.27
S520	Flax	Epoxy	Silane	0.138	34.78	-0.5	59.51	1252.6	2.92	85.1	262.42	10.73	0.42	0.5	14.6	1.92	10000000	6.5
S521	Bamboo	PLA		0.24	9.77	91.7	54.47	751.6	2.88	50.1	93.23	6.52	0.21	0.4	15.3	0.17	10000000	3.03
S522	Hemp	PLA	Alkaline	0.332	27.29	40.7	68	612.8	3.78	66.4	126.62	12.85	0.43	0.65	2.8	4.51	1275912	6.5
S523	Pineapple	Polyester	Silane	0.511	14.84	46.4	48.38	482.5	3.45	65	256.13	20.97	0.29	0.49	5.8	1.01	10000000	5.79
S524	Jute	Vinyl Ester		0.214	15.16	-0.6	32.18	587.6	3.15	78.6	184.88	9.35	0.54	0.71	1.6	1.35	403037	4.2
S525	Coconut	Polyester	Alkaline	0.513	9.41	4.5	5.39	166.9	2.16	55.1	127.66	3.82	0.61	0.65	13.3	2.63	2250847	3.23
S526	Coconut	PLA	Maleic Anhydride	0.105	24.76	3.2	5.44	179.4	3.18	60.1	74.33	3.42	0.38	0.44	2.2	0.08	10000000	2.63
S527	Flax	PLA		0.177	23.95	89.1	57.89	937.9	3.54	61.9	86.41	5.25	0.35	0.72	10.7	0.21	214479	4.19
S528	Flax	Vinyl Ester	Silane	0.494	15.25	91.5	57.39	1413.1	3.59	87.5	409.05	14.98	0.64	0.73	10.4	0.34	418292	6.5
S529	Flax	Vinyl Ester		0.239	26.19	2.4	54.75	1225.8	3.04	79.6	343.08	15.42	0.37	0.53	12.3	3.09	4064436	6.16
S530	Sisal	Polyurethane	Silane	0.559	32.14	47.9	33.16	696.2	1.71	42.5	307.78	12.73	0.24	0.67	2.8	1.06	1807534	6.5
S531	Banana	Polyurethane	Maleic Anhydride	0.381	47.52	91.4	25.87	371.4	1.55	39.2	80.55	4.78	0.67	0.62	5.8	0.46	1368851	6.3
S532	Bamboo	PLA	Alkaline	0.312	24.12	49.5	71.89	777	2.82	59.4	183.88	14.28	0.15	0.6	7.2	1.06	3861618	6.5
S533	Flax	PLA	Alkaline	0.43	19.36	44.3	56.45	1244.1	3.61	73.4	411.31	15.9	0.49	0.49	15.1	1.14	10000000	6.5
S534	Jute	Epoxy		0.229	15.19	-0.2	38.15	711.6	3.69	64	209.05	11.58	0.11	0.69	2.4	1.49	406113	3.98
S535	Pineapple	Epoxy	Alkaline	0.193	10.65	92.5	49.65	544.8	3.53	60.6	48.22	3.81	0.43	0.71	15.2	1.39	448490	3.72
S536	Jute	Polyurethane		0.566	20.53	44.9	40.14	770.1	2.79	35.9	244.76	13.03	0.64	0.49	6.1	0.42	5424181	5.85
S537	Coconut	Polyurethane	Maleic Anhydride	0.234	26.46	-1.6	4.8	169.2	2.2	59.9	90.59	2.81	0.22	0.57	16.1	0.94	9639925	3.67
S538	Hemp	Polyester	Maleic Anhydride	0.429	34.12	-4.8	67.03	775.9	2.77	57.2	418.17	30.37	0.28	0.61	1.3	0.46	2734240	6.5
S539	Hemp	Epoxy	Alkaline	0.252	16.54	4.9	57.87	758.6	3.67	88.7	283.76	17.35	0.47	0.45	16.7	0.44	10000000	6.21
S540	Jute	Polyurethane	Alkaline	0.338	49.75	2.9	25.69	798.2	2.03	56.9	321.79	10.02	0.43	0.61	15.7	1.62	2229827	6.5
S541	Sisal	Polyester	Alkaline	0.247	36.96	3.2	30.34	651.6	3.36	55.8	241.44	10.02	0.16	0.65	1.1	0.07	4095375	6.15
S542	Banana	Polyurethane		0.283	30.18	48.1	14.87	533.3	2.68	35.2	101.75	3.55	0.59	0.4	9.1	0.33	10000000	2.65
S543	Flax	Vinyl Ester	Alkaline	0.489	38.05	44.2	74.12	765.6	3.54	92.3	330.56	27.23	0.5	0.55	18.8	0.08	7538638	6.5
S544	Jute	Polyurethane		0.21	43.8	-4.8	20.01	467.4	2.01	55.3	136.62	5.79	0.36	0.46	11.6	3.74	10000000	6.46
S545	Coconut	Vinyl Ester		0.284	45.85	3.7	5.67	191.5	3.36	95	122.17	4.01	0.52	0.65	11.1	0.14	791007	5.66
S546	Bamboo	Polyurethane	Alkaline	0.569	7.43	-2.1	65.27	693.6	2.07	45.4	449.09	38.05	0.28	0.53	6.1	1.07	3444155	5.04
S547	Bamboo	Polyurethane		0.217	31.46	2.7	48.67	668.4	2.28	35.3	169.25	12.35	0.7	0.4	7.9	2.01	10000000	5.72
S548	Flax	Polyurethane	Silane	0.193	26.84	-1.1	68.25	798	2.07	58.6	227.77	14.85	0.53	0.45	12	1.64	10000000	6.5
S549	Sisal	Epoxy	Alkaline	0.343	45.77	3.6	14.11	582.2	3.06	70	273.4	6.84	0.73	0.78	8.6	0.37	750393	6.5
S550	Sisal	Vinyl Ester		0.564	19.97	91.2	36.15	577.5	3.48	88.7	104.59	6.62	0.39	0.62	9.2	5.07	405792	4.31
S551	Pineapple	Epoxy		0.592	44.5	4.4	81.68	402.6	3.8	75.6	263.4	49.94	0.77	0.48	6.9	2.2	4986946	6.5
S552	Coconut	Polyurethane	Silane	0.113	33.92	3.1	5.55	162.1	2.12	43.4	59.13	2.51	0.42	0.76	8.8	1.12	785091	2.74
S553	Bamboo	Vinyl Ester		0.471	45.49	94.4	54.9	528.4	3.22	75.1	134.42	13.67	0.67	0.65	6.8	6.11	414158	6.5
S554	Banana	Epoxy	Alkaline	0.132	9.85	86.6	13.79	413	3.38	81.6	58.23	2.01	0.36	0.74	16.7	0.72	1081121	3.29
S555	Flax	PLA	Silane	0.417	25.81	-4.6	52.83	1278.9	2.9	68.4	626.43	23.7	0.59	0.6	2.8	0.28	2884207	6.5
S556	Banana	Polyurethane	Alkaline	0.347	43.11	46.5	23.01	640.4	1.66	44.6	150.54	4.71	0.4	0.48	3	0.87	10000000	5.8
S557	Bamboo	Vinyl Ester		0.412	40.09	45.2	70.8	708.5	3.22	71.3	189.26	17.69	0.7	0.56	17.9	0.41	3373042	6.5
S558	Hemp	Polyurethane	Silane	0.514	23.52	49.2	35.6	729.6	2.09	45.6	248.88	10.73	0.19	0.57	7.5	1.03	7314577	6.5
S559	Sisal	Polyester	Maleic Anhydride	0.225	45.1	89.9	9.54	666.6	2.95	49	100.33	2.15	0.69	0.75	4.2	0.22	593544	3.61
S560	Sisal	Polyester	Silane	0.399	14.53	88.2	37.3	499.4	2.04	58.9	107.06	6.67	0.21	0.48	16	0.27	8208060	3.98
S561	Bamboo	Vinyl Ester		0.453	18.12	47.3	43.72	630.9	3.57	89.8	216.24	14.21	0.78	0.5	1.4	1.18	6915490	6.5
S562	Coconut	Vinyl Ester		0.142	20.62	-4.8	4.26	180	3.58	82.7	95.96	3.68	0.36	0.51	10.6	0.62	6932074	3.69
S563	Hemp	Polyester	Alkaline	0.568	5.53	45	62.92	564.7	3	68.3	241.25	22.93	0.71	0.43	13.9	1.71	10000000	4.38
S564	Jute	PLA		0.46	27.35	45.8	46.21	666.9	3.8	63.7	268.23	18.57	0.13	0.64	16.2	1.32	707901	6.5
S565	Coconut	PLA	Silane	0.104	19.25	44.8	5.64	130.2	3.65	77.3	50.13	2.23	0.78	0.75	7.8	0.07	5235700	3.23
S566	Banana	Polyurethane	Alkaline	0.309	18.39	4.5	12.58	545.7	1.79	51.2	218.64	5.12	0.14	0.68	11.1	0.97	868476	3.24
S567	Pineapple	Epoxy	Silane	0.375	18.05	43.5	48.48	491.4	4	83.4	214.81	16.36	0.33	0.42	3.8	3.73	10000000	6.5
S568	Pineapple	Polyester	Maleic Anhydride	0.36	26.94	1.9	39.72	543.9	3.18	51.3	278.76	16.35	0.17	0.73	9.3	0.11	1948591	6.5
S569	Coconut	Vinyl Ester		0.283	45.7	-3.2	4.1	188.4	3.19	89.9	117.62	3.45	0.19	0.64	13	0.08	766207	6.5
S570	Banana	PLA	Maleic Anhydride	0.165	48.9	93.9	23.55	528.4	3.55	65.2	52.54	2.29	0.48	0.66	11.4	0.08	1785245	3.81
S571	Jute	PLA	Silane	0.509	30.55	91.1	48.9	679.1	3.09	78.1	162.09	10.13	0.21	0.72	15.9	0.41	262603	6.5
S572	Hemp	Polyester	Alkaline	0.203	18.18	-1.8	48.88	867.8	2.12	59.3	244.04	11.6	0.69	0.44	16.9	0.25	10000000	4.27
S573	Banana	Polyurethane	Maleic Anhydride	0.566	33.05	49.7	25.49	683.6	2.12	59.8	385.02	11.82	0.29	0.69	8.5	1.7	2064245	6.5
S574	Bamboo	Epoxy		0.362	27.73	40.2	37.34	718	2.77	63.1	197.39	10.5	0.11	0.61	14.2	4.27	1467512	6.5
S575	Coconut	PLA	Alkaline	0.247	7.25	94.6	4.21	186.9	2.88	68.2	43.33	1.31	0.61	0.7	5.8	0.8	1516456	2.97
S576	Sisal	Polyester	Maleic Anhydride	0.474	25.82	85.4	22.14	553.9	3.19	53	122.93	4.32	0.13	0.41	15	0.57	10000000	4.06
S577	Flax	Epoxy		0.261	30.1	47.4	72.93	1124.3	3.15	72.4	175.33	11.14	0.59	0.61	13.9	3.1	2174946	6.5
S578	Hemp	Polyurethane	Maleic Anhydride	0.498	20.11	-4.1	66.21	693.3	2.46	53	458.58	34.2	0.49	0.59	3	1.42	5638323	6.5
S579	Banana	Vinyl Ester	Silane	0.388	31.25	85.7	12.57	679.6	3.27	70.2	177.73	3.43	0.36	0.68	1.4	1.27	1763018	5.3
S580	Coconut	Polyester	Alkaline	0.523	18.36	-2.3	5.79	120.8	2.28	51.4	98.87	4.11	0.41	0.66	17.3	0.51	1280239	4.29
S581	Sisal	Vinyl Ester	Silane	0.17	39.95	90.9	10.64	569.1	3.15	87	88.88	2.16	0.55	0.6	1.3	0.61	2626559	3.76
S582	Sisal	Polyurethane	Silane	0.536	38.67	90.4	34.35	440.4	2.16	57.9	108.59	7.21	0.63	0.46	7.6	0.74	10000000	6.25
S583	Banana	Polyester		0.519	28.63	45.8	30.37	602.5	3.27	60.8	245.13	12.65	0.53	0.56	6.8	1.72	2055882	5.24
S584	Flax	Polyester	Maleic Anhydride	0.245	35.94	89.6	68	762.7	3.34	54.9	93.1	6.82	0.79	0.56	7.9	0.58	8501773	6.5
S585	Flax	Polyurethane	Alkaline	0.322	31.5	1.5	52.21	800.5	1.83	51.8	341.35	18.06	0.28	0.43	8.9	0.93	10000000	6.5
S586	Pineapple	Epoxy		0.577	16.13	49.2	36.81	429.1	2.96	89.8	157.5	12.77	0.17	0.56	5.3	2.81	1909123	6.16
S587	Pineapple	Vinyl Ester	Silane	0.464	21.68	40.2	69.21	421.3	3.67	78.2	166.98	20.27	0.13	0.51	2.2	0.69	10000000	6.5
S588	Pineapple	Epoxy	Maleic Anhydride	0.389	21.46	46.8	56.42	440.2	3.09	71.2	149.75	14.53	0.26	0.6	17.9	1.78	6635665	6.5
S589	Flax	Epoxy	Silane	0.341	40.24	89.9	50.55	1348.7	2.62	79.7	226.76	7.65	0.38	0.64	1.8	2.09	1348114	6.5
S590	Hemp	Polyurethane	Maleic Anhydride	0.177	34.09	-2.2	40.09	641.2	2.77	52.2	172.84	9.38	0.45	0.42	4.5	4.09	10000000	5.37
S591	Sisal	Polyurethane	Maleic Anhydride	0.182	24.91	49.6	9.26	614.8	1.61	36.6	114.45	2.21	0.45	0.77	14.4	1.92	1349535	2.31
S592	Bamboo	Polyester		0.436	16.36	47	37.88	583	2.89	59.7	162.35	10.71	0.55	0.56	11	4.41	3153734	5.19
S593	Flax	PLA	Silane	0.517	36.75	91.4	53.2	1335	2.93	62.2	347.08	11.6	0.21	0.69	14.7	1.65	707945	6.5
S594	Sisal	Polyurethane	Silane	0.282	16.49	48	32.17	556.8	1.55	42.1	113.83	5.38	0.13	0.63	8.6	2.22	6024743	3.27
S595	Banana	Polyester		0.287	33.16	-2.2	16.15	392.3	2.91	68.5	157.5	6.72	0.49	0.68	3.6	2.52	446921	5.16
S596	Sisal	Polyester		0.423	43.07	40.7	24.77	430.1	2.46	53.5	159.86	9.27	0.54	0.63	6.3	3.62	895796	5.82
S597	Pineapple	Vinyl Ester	Maleic Anhydride	0.396	39.02	3.2	42.19	415	3.29	85.3	229.93	18.71	0.16	0.74	2.7	2.7	466964	6.5
S598	Flax	Polyester	Silane	0.496	27.26	-3.4	58.82	828.5	2.65	64.2	533.84	30.51	0.55	0.77	3.9	0.3	643035	6.5
S599	Hemp	Polyester	Alkaline	0.439	5.45	-0.9	41.87	754.6	2.38	41	397.35	19.73	0.17	0.77	16.3	0.39	526914	3.92
S600	Bamboo	Polyester		0.431	19	49.1	46.73	773.5	3.47	50.5	194.18	12.29	0.76	0.73	7.7	3.54	496621	5.56
